# Supplementary material for: 3,5-Dibenzoyl-2,6-dimethyl-1-pentyl-4-pyridone
Source: Acta Crystallogr Sect E Struct Rep Online. 2009 Feb 28;65(Pt 3):o619. doi: 10.1107/S1600536809006667 (PMC2968478; doi:10.1107/S1600536809006667)
Supplement: Supplementary file 1 [file e-65-0o619-sup1.cif]

##############################################################################
###                                                                        ###
###        Electronic paper (Acta Crystallographica Section E)             ###
###                                                                        ###
##############################################################################
#                                                                            #
# This CIF contains the data in a paper accepted for publication in Acta     #
# Crystallographica Section E. It conforms to the requirements of Notes      #
# for Authors for Section E, and has been peer reviewed under the auspices   #
# of the IUCr Commission on Journals.                                        #
#                                                                            #
# Full details of the Crystallographic Information File format               #
# are given in the paper "The Crystallographic Information File (CIF):       #
# a New Standard Archive File for Crystallography" by S. R. Hall, F. H.      #
# Allen and I. D. Brown [Acta Cryst. (1991), A47, 655-685].                  #
#                                                                            #
# The current version of the core CIF dictionary is obtainable from          #
# ftp://ftp.iucr.org/pub/cif_core.dic. The current version number is 2.4.    #
#                                                                            #
# Software is freely available for graphical display of the structure(s) in  #
# this CIF.  For information consult the CIF home page http://www.iucr.org/  #
# cif/home.html                                                              #
#                                                                            #
# This file may be used for bona fide research purposes within the           #
# scientific community so long as proper attribution is given to the journal # 
# article from which it was obtained.                                        #
#                                                                            #
##############################################################################
                                             
data_I
_audit_creation_method     SHELXL-97
_chemical_name_systematic
;
3,5-Dibenzoyl-2,6-dimethyl-1-pentyl-4-pyridone
;
_chemical_name_common     ?
_chemical_formula_moiety     'C26 H27 N O3'
_chemical_formula_sum     'C26 H27 N O3'
_chemical_formula_iupac     'C26 H27 N O3'
_chemical_formula_weight     401.49
_chemical_melting_point     ?
_symmetry_cell_setting     'orthorhombic'
_symmetry_space_group_name_H-M     'P 21 21 21'
_symmetry_space_group_name_Hall     'P 2ac 2ab'
loop_
    _symmetry_equiv_pos_as_xyz
    'x, y, z'
    '-x+1/2, -y, z+1/2'
    'x+1/2, -y+1/2, -z'
    '-x, y+1/2, -z+1/2'
_cell_length_a     7.7879(3)
_cell_length_b     12.6502(6)
_cell_length_c     23.6491(14)
_cell_angle_alpha     90.00
_cell_angle_beta     90.00
_cell_angle_gamma     90.00
_cell_volume     2329.9(2)
_cell_formula_units_Z     4
_cell_measurement_reflns_used     5814
_cell_measurement_theta_min     1.61
_cell_measurement_theta_max     26.77
_cell_measurement_temperature     296
_exptl_crystal_description     'prism'
_exptl_crystal_colour     'colourless'
_exptl_crystal_size_max     0.45
_exptl_crystal_size_mid     0.34
_exptl_crystal_size_min     0.16
_exptl_crystal_density_diffrn     1.145
_exptl_crystal_density_meas     ?
_exptl_crystal_density_method     'not measured'
_exptl_crystal_F_000     856
_exptl_absorpt_coefficient_mu     0.074
_exptl_absorpt_correction_type     none
_exptl_absorpt_process_details     ?
_exptl_absorpt_correction_T_min     ?
_exptl_absorpt_correction_T_max     ?
_exptl_special_details
;
Ir (KBr): (CH, aromatic) 3100, (CH, aliphatic) 2956--2928, (C=O) 1670,
1621 cm^-1^; ^1^H NMR (CDCl~3~): \d 7.90--7.26 (m, 10H, CH, aromatic),
3.98--3.85 (t, 2H, N---CH~2~--), 2.30 (s, 6H, CH~3~), 1.75--1.71 (m, 2H,
N---CH~2~---CH~2~---CH~2~CH~2~CH~3~), 1.41--1.34 (m, 4H,
N---CH~2~---CH~2~---CH~2~---CH~2~---CH~3~), 0.96--0.90 p.p.m. (t, 3H,
N---CH~2~---CH~2~---CH~2~---CH~2~---CH~3~); ^13^C NMR (CDCl~3~): \d 198.47
(C=O, benzoyl), 175.68 (C=O, C-4), 148.58 (C-2 and C-6), 139.09, 135.44,
132.42, 131.33, 130.58, 50.20 (N---CH~2~--), 31.87 (CH~3~), 30.70
(N---CH~2~---CH~2~---CH~2~CH~2~CH~3~), 24.19
(N---CH~2~CH~2~---CH~2~---CH~2~CH~3~), 19.46
(N---CH~2~CH~2~CH~2~---CH~2~---CH~3~), 15.85 p.p.m.
(N---CH~2~CH~2~CH~2~CH~2~---CH~3~). Anal. Calcd. for C~26~H~21~NO~3~: C,
78.97; H, 5.35; N, 3.54. Found: C, 78.91; H, 5.34; N, 3.55.
;
_diffrn_ambient_temperature     296
_diffrn_radiation_type     MoK\a
_diffrn_radiation_wavelength     0.71073
_diffrn_radiation_source     'fine-focus sealed tube'
_diffrn_radiation_monochromator     graphite
_diffrn_measurement_device_type     'Stoe IPDS-II'
_diffrn_measurement_method     \w
_diffrn_detector_area_resol_mean     6.67
_diffrn_reflns_number     10674
_diffrn_reflns_av_R_equivalents     0.0960
_diffrn_reflns_av_sigmaI/netI     0.0740
_diffrn_reflns_theta_min     1.72
_diffrn_reflns_theta_max     25.99
_diffrn_reflns_theta_full     25.99
_diffrn_measured_fraction_theta_max     1.000
_diffrn_measured_fraction_theta_full     1.000
_diffrn_reflns_limit_h_min     -9
_diffrn_reflns_limit_h_max     9
_diffrn_reflns_limit_k_min     -15
_diffrn_reflns_limit_k_max     14
_diffrn_reflns_limit_l_min     -27
_diffrn_reflns_limit_l_max     29
_diffrn_standards_number     0
_diffrn_standards_interval_count     ?
_diffrn_standards_interval_time     ?
_diffrn_standards_decay_%     <2
_refine_special_details
;
Refinement of <i>F</i>^2^ against ALL reflections. The weighted <i>R</i>-factor
<i>wR</i> and goodness of fit <i>S</i> are based on <i>F</i>^2^, conventional
<i>R</i>-factors <i>R</i> are based on <i>F</i>, with <i>F</i> set to zero for
negative <i>F</i>^2^. The threshold expression of <i>F</i>^2^ >
\s(<i>F</i>^2^) is used only for calculating <i>R</i>-factors(gt) <i>etc</i>.
and is not relevant to the choice of reflections for refinement.
<i>R</i>-factors based on <i>F</i>^2^ are statistically about twice as large
as those based on <i>F</i>, and <i>R</i>- factors based on ALL data will be
even larger.
;
_reflns_number_total     2632
_reflns_number_gt     1239
_reflns_threshold_expression     I>2\s(I)
_refine_ls_structure_factor_coef     Fsqd
_refine_ls_matrix_type     full
_refine_ls_R_factor_all     0.1622
_refine_ls_R_factor_gt     0.1029
_refine_ls_wR_factor_gt     0.2766
_refine_ls_wR_factor_ref     0.3161
_refine_ls_goodness_of_fit_ref     0.970
_refine_ls_restrained_S_all     0.974
_refine_ls_number_reflns     2632
_refine_ls_number_parameters     266
_refine_ls_number_restraints     1
_refine_ls_hydrogen_treatment     constr
_refine_ls_weighting_scheme     calc
_refine_ls_weighting_details
                    'calc w=1/[\s^2^(Fo^2^)+(0.2P)^2^] where P=(Fo^2^+2Fc^2^)/3'
_atom_sites_solution_hydrogens     geom
_atom_sites_solution_primary     direct
_atom_sites_solution_secondary     difmap
_refine_ls_shift/su_max     0.002
_refine_ls_shift/su_mean     0.000
_refine_diff_density_max     0.444
_refine_diff_density_min     -0.600
_refine_ls_extinction_method     none
_refine_ls_extinction_coef     ?
loop_
    _atom_type_symbol
    _atom_type_description
    _atom_type_scat_dispersion_real
    _atom_type_scat_dispersion_imag
    _atom_type_scat_source
    'C' 'C' 0.0033 0.0000
                         'International Tables Vol C Tables 4.2.6.8 and 6.1.1.4'
    'H' 'H' 0.0000 0.0000
                         'International Tables Vol C Tables 4.2.6.8 and 6.1.1.4'
    'N' 'N' 0.0061 0.0000
                         'International Tables Vol C Tables 4.2.6.8 and 6.1.1.4'
    'O' 'O' 0.0106 0.0000
                         'International Tables Vol C Tables 4.2.6.8 and 6.1.1.4'
_computing_data_collection     'X-AREA (Stoe & Cie, 2002)'
_computing_cell_refinement     'X-AREA (Stoe & Cie, 2002)'
_computing_data_reduction     'X-RED32 (Stoe & Cie, 2002)'
_computing_structure_solution     'SHELXS97 (Sheldrick, 2008)'
_computing_structure_refinement     'SHELXL97 (Sheldrick, 2008)'
_computing_molecular_graphics     'ORTEP-3 for Windows (Farrugia, 1997)'
_computing_publication_material     'WinGX (Farrugia, 1999)'
loop_
    _atom_site_type_symbol
    _atom_site_label
    _atom_site_fract_x
    _atom_site_fract_y
    _atom_site_fract_z
    _atom_site_U_iso_or_equiv
    _atom_site_adp_type
    _atom_site_calc_flag
    _atom_site_refinement_flags
    _atom_site_occupancy
    _atom_site_disorder_assembly
    _atom_site_disorder_group
    C C1 0.8305(12) 0.7239(8) 0.8563(4) 0.090(3) Uani d . 1 . .
    H H1 0.8339 0.7864 0.8770 0.107 Uiso calc R 1 . .
    C C2 0.9313(13) 0.6404(10) 0.8730(5) 0.100(3) Uani d . 1 . .
    H H2 1.0009 0.6460 0.9048 0.120 Uiso calc R 1 . .
    C C3 0.9274(16) 0.5502(11) 0.8425(5) 0.111(4) Uani d . 1 . .
    H H3 0.9954 0.4932 0.8532 0.134 Uiso calc R 1 . .
    C C4 0.8278(16) 0.5426(8) 0.7976(5) 0.104(3) Uani d . 1 . .
    H H4 0.8290 0.4798 0.7772 0.125 Uiso calc R 1 . .
    C C5 0.7240(12) 0.6216(7) 0.7797(3) 0.080(2) Uani d . 1 . .
    H H5 0.6540 0.6124 0.7482 0.096 Uiso calc R 1 . .
    C C6 0.7237(10) 0.7178(6) 0.8093(3) 0.0649(18) Uani d . 1 . .
    C C7 0.6137(11) 0.8055(6) 0.7925(3) 0.075(2) Uani d . 1 . .
    C C8 0.5347(9) 0.8073(5) 0.7345(3) 0.0616(17) Uani d . 1 . .
    C C9 0.6469(10) 0.8425(6) 0.6904(3) 0.0671(19) Uani d . 1 . .
    C C10 0.5706(11) 0.8403(6) 0.6347(4) 0.077(2) Uani d . 1 . .
    C C11 0.4073(13) 0.8064(7) 0.6266(3) 0.081(2) Uani d . 1 . .
    C C12 0.3721(10) 0.7743(6) 0.7247(3) 0.072(2) Uani d . 1 . .
    C C13 0.2594(13) 0.7343(9) 0.7728(4) 0.103(3) Uani d . 1 . .
    H H13A 0.3116 0.7518 0.8084 0.154 Uiso calc R 1 . .
    H H13B 0.2472 0.6589 0.7700 0.154 Uiso calc R 1 . .
    H H13C 0.1483 0.7668 0.7705 0.154 Uiso calc R 1 . .
    C C14 0.3253(17) 0.8085(11) 0.5670(4) 0.126(4) Uani d . 1 . .
    H H14A 0.2600 0.7451 0.5612 0.188 Uiso calc R 1 . .
    H H14B 0.4142 0.8130 0.5389 0.188 Uiso calc R 1 . .
    H H14C 0.2510 0.8688 0.5638 0.188 Uiso calc R 1 . .
    C C15 0.6801(14) 0.8736(7) 0.5869(4) 0.091(3) Uani d . 1 . .
    C C16 0.6728(10) 0.9838(6) 0.5644(3) 0.071(2) Uani d . 1 . .
    C C17 0.5731(11) 1.0598(7) 0.5895(3) 0.078(2) Uani d . 1 . .
    H H17 0.5064 1.0438 0.6210 0.093 Uiso calc R 1 . .
    C C18 0.5739(12) 1.1613(7) 0.5668(4) 0.087(2) Uani d . 1 . .
    H H18 0.5086 1.2137 0.5840 0.105 Uiso calc R 1 . .
    C C19 0.6669(14) 1.1856(7) 0.5204(4) 0.092(3) Uani d . 1 . .
    H H19 0.6641 1.2536 0.5055 0.111 Uiso calc R 1 . .
    C C20 0.7670(12) 1.1074(8) 0.4953(4) 0.090(3) Uani d . 1 . .
    H H20 0.8320 1.1230 0.4634 0.108 Uiso calc R 1 . .
    C C21 0.7700(11) 1.0099(7) 0.5170(3) 0.075(2) Uani d . 1 . .
    H H21 0.8383 0.9585 0.5002 0.089 Uiso calc R 1 . .
    C C22 0.1361(11) 0.7219(9) 0.6621(4) 0.100(3) Uani d . 1 . .
    H H22A 0.0664 0.7320 0.6957 0.120 Uiso calc R 1 . .
    H H22B 0.0783 0.7562 0.6308 0.120 Uiso calc R 1 . .
    C C23 0.1501(16) 0.6065(10) 0.6501(6) 0.130(4) Uani d . 1 . .
    H H23A 0.2191 0.5965 0.6163 0.156 Uiso calc R 1 . .
    H H23B 0.2089 0.5724 0.6813 0.156 Uiso calc R 1 . .
    C C24 -0.0144(17) 0.5563(12) 0.6419(5) 0.129 Uani d D 1 . .
    H H24A 0.0008 0.4912 0.6630 0.155 Uiso calc R 1 . .
    H H24B -0.0877 0.5995 0.6657 0.155 Uiso calc R 1 . .
    C C25 -0.130(2) 0.5243(14) 0.5997(7) 0.175 Uani d D 1 . .
    H H25A -0.0587 0.4664 0.5866 0.211 Uiso calc R 1 . .
    H H25B -0.1008 0.5814 0.5741 0.211 Uiso calc R 1 . .
    C C26 -0.281(3) 0.4911(19) 0.5675(11) 0.247(9) Uani d . 1 . .
    H H26A -0.3441 0.4394 0.5888 0.371 Uiso calc R 1 . .
    H H26B -0.2452 0.4609 0.5322 0.371 Uiso calc R 1 . .
    H H26C -0.3531 0.5512 0.5604 0.371 Uiso calc R 1 . .
    N N1 0.3069(8) 0.7731(5) 0.6710(3) 0.0749(18) Uani d . 1 . .
    O O1 0.5886(10) 0.8785(6) 0.8250(3) 0.112(2) Uani d . 1 . .
    O O2 0.7961(8) 0.8698(6) 0.6990(3) 0.103(2) Uani d . 1 . .
    O O3 0.7820(14) 0.8093(6) 0.5670(4) 0.150(4) Uani d . 1 . .
loop_
    _atom_site_aniso_label
    _atom_site_aniso_U_11
    _atom_site_aniso_U_22
    _atom_site_aniso_U_33
    _atom_site_aniso_U_12
    _atom_site_aniso_U_13
    _atom_site_aniso_U_23
    C1 0.086(6) 0.104(6) 0.079(5) -0.018(5) 0.014(5) -0.007(5)
    C2 0.079(6) 0.125(9) 0.094(7) 0.009(6) -0.003(5) 0.037(6)
    C3 0.102(8) 0.119(9) 0.113(9) 0.021(7) 0.017(7) 0.034(7)
    C4 0.132(9) 0.083(6) 0.098(7) 0.016(6) 0.015(8) -0.001(5)
    C5 0.095(6) 0.073(5) 0.071(5) 0.008(5) 0.000(5) 0.011(4)
    C6 0.066(4) 0.072(4) 0.056(4) -0.008(4) -0.005(4) 0.011(3)
    C7 0.082(5) 0.064(4) 0.078(5) 0.001(4) 0.007(4) -0.003(4)
    C8 0.061(4) 0.057(4) 0.066(4) -0.001(3) 0.003(4) 0.003(3)
    C9 0.068(5) 0.065(4) 0.068(5) 0.004(4) 0.016(4) 0.008(3)
    C10 0.080(5) 0.067(4) 0.084(5) 0.003(4) 0.008(5) 0.020(4)
    C11 0.100(6) 0.081(5) 0.064(4) 0.022(5) -0.014(5) 0.014(4)
    C12 0.068(4) 0.080(5) 0.068(4) 0.009(4) 0.018(4) 0.006(4)
    C13 0.090(6) 0.121(7) 0.097(6) -0.032(6) 0.005(5) 0.016(6)
    C14 0.141(9) 0.162(11) 0.074(6) 0.009(9) -0.022(7) 0.012(6)
    C15 0.117(7) 0.082(6) 0.073(5) 0.019(6) 0.032(5) 0.015(4)
    C16 0.074(5) 0.086(5) 0.053(4) -0.002(4) 0.001(4) 0.006(4)
    C17 0.084(5) 0.088(6) 0.062(4) 0.007(4) 0.010(4) 0.007(4)
    C18 0.097(6) 0.081(5) 0.084(6) 0.009(5) 0.009(6) 0.005(5)
    C19 0.106(7) 0.076(5) 0.095(6) 0.003(5) -0.007(6) 0.012(5)
    C20 0.089(6) 0.103(6) 0.078(5) -0.016(6) 0.016(5) 0.032(5)
    C21 0.079(5) 0.080(5) 0.064(4) 0.001(4) 0.010(4) 0.008(4)
    C22 0.061(5) 0.146(9) 0.093(6) 0.005(6) -0.020(5) 0.003(6)
    C23 0.109(8) 0.114(8) 0.166(11) -0.020(7) -0.021(8) -0.029(8)
    C24 0.128 0.155 0.104 -0.031(8) 0.017(7) -0.036(6)
    C25 0.175 0.155 0.197 -0.001(12) 0.005(14) -0.030(11)
    C26 0.180 0.30(3) 0.259 -0.146(16) -0.002(18) -0.01(2)
    N1 0.068(4) 0.077(4) 0.080(4) 0.004(3) -0.005(4) 0.011(3)
    O1 0.134(6) 0.100(5) 0.102(4) 0.018(5) 0.001(4) -0.025(4)
    O2 0.074(4) 0.118(5) 0.117(5) -0.020(4) 0.012(4) 0.014(4)
    O3 0.213(9) 0.096(5) 0.141(6) 0.055(6) 0.088(7) 0.035(4)
_geom_special_details
;
All e.s.d.'s (except the e.s.d. in the dihedral angle between two l.s. planes)
are estimated using the full covariance matrix. The cell e.s.d.'s are taken
into account individually in the estimation of e.s.d.'s in distances, angles
and torsion angles; correlations between e.s.d.'s in cell parameters are only
used when they are defined by crystal symmetry. An approximate (isotropic)
treatment of cell e.s.d.'s is used for estimating e.s.d.'s involving l.s.
planes.
;
loop_
    _geom_bond_atom_site_label_1
    _geom_bond_atom_site_label_2
    _geom_bond_site_symmetry_2
    _geom_bond_distance
    _geom_bond_publ_flag
    C1 C2 . 1.374(14) ?
    C1 C6 . 1.389(11) ?
    C1 H1 . 0.9300 ?
    C2 C3 . 1.351(16) ?
    C2 H2 . 0.9300 ?
    C3 C4 . 1.318(15) ?
    C3 H3 . 0.9300 ?
    C4 C5 . 1.353(13) ?
    C4 H4 . 0.9300 ?
    C5 C6 . 1.404(11) ?
    C5 H5 . 0.9300 ?
    C6 C7 . 1.457(11) ?
    C7 O1 . 1.217(10) y
    C7 C8 . 1.504(11) ?
    C8 C12 . 1.354(11) ?
    C8 C9 . 1.432(10) ?
    C9 O2 . 1.229(10) y
    C9 C10 . 1.445(12) ?
    C10 C11 . 1.356(13) ?
    C10 C15 . 1.478(12) ?
    C11 N1 . 1.374(11) ?
    C11 C14 . 1.549(13) ?
    C12 N1 . 1.368(10) ?
    C12 C13 . 1.525(11) ?
    C13 H13A . 0.9600 ?
    C13 H13B . 0.9600 ?
    C13 H13C . 0.9600 ?
    C14 H14A . 0.9600 ?
    C14 H14B . 0.9600 ?
    C14 H14C . 0.9600 ?
    C15 O3 . 1.230(11) y
    C15 C16 . 1.494(12) ?
    C16 C17 . 1.370(11) ?
    C16 C21 . 1.391(11) ?
    C17 C18 . 1.392(11) ?
    C17 H17 . 0.9300 ?
    C18 C19 . 1.349(12) ?
    C18 H18 . 0.9300 ?
    C19 C20 . 1.394(13) ?
    C19 H19 . 0.9300 ?
    C20 C21 . 1.335(12) ?
    C20 H20 . 0.9300 ?
    C21 H21 . 0.9300 ?
    C22 C23 . 1.491(17) ?
    C22 N1 . 1.494(12) ?
    C22 H22A . 0.9700 ?
    C22 H22B . 0.9700 ?
    C23 C24 . 1.442(16) ?
    C23 H23A . 0.9700 ?
    C23 H23B . 0.9700 ?
    C24 C25 . 1.404(15) ?
    C24 H24A . 0.9700 ?
    C24 H24B . 0.9700 ?
    C25 C26 . 1.46(2) ?
    C25 H25A . 0.9700 ?
    C25 H25B . 0.9700 ?
    C26 H26A . 0.9600 ?
    C26 H26B . 0.9600 ?
    C26 H26C . 0.9600 ?
loop_
    _geom_angle_atom_site_label_1
    _geom_angle_atom_site_label_2
    _geom_angle_atom_site_label_3
    _geom_angle_site_symmetry_1
    _geom_angle_site_symmetry_3
    _geom_angle
    _geom_angle_publ_flag
    C2 C1 C6 . . 122.0(9) ?
    C2 C1 H1 . . 119.0 ?
    C6 C1 H1 . . 119.0 ?
    C3 C2 C1 . . 118.8(10) ?
    C3 C2 H2 . . 120.6 ?
    C1 C2 H2 . . 120.6 ?
    C4 C3 C2 . . 120.3(11) ?
    C4 C3 H3 . . 119.8 ?
    C2 C3 H3 . . 119.8 ?
    C3 C4 C5 . . 123.4(10) ?
    C3 C4 H4 . . 118.3 ?
    C5 C4 H4 . . 118.3 ?
    C4 C5 C6 . . 119.0(8) ?
    C4 C5 H5 . . 120.5 ?
    C6 C5 H5 . . 120.5 ?
    C1 C6 C5 . . 116.5(8) ?
    C1 C6 C7 . . 121.8(7) ?
    C5 C6 C7 . . 121.6(7) ?
    O1 C7 C6 . . 120.0(8) ?
    O1 C7 C8 . . 119.9(7) ?
    C6 C7 C8 . . 120.0(7) ?
    C12 C8 C9 . . 122.7(7) ?
    C12 C8 C7 . . 122.4(7) ?
    C9 C8 C7 . . 114.8(7) ?
    O2 C9 C8 . . 123.0(8) ?
    O2 C9 C10 . . 123.0(8) ?
    C8 C9 C10 . . 114.1(7) ?
    C11 C10 C9 . . 121.3(8) ?
    C11 C10 C15 . . 121.6(9) ?
    C9 C10 C15 . . 117.1(8) ?
    C10 C11 N1 . . 121.6(7) ?
    C10 C11 C14 . . 120.6(9) ?
    N1 C11 C14 . . 117.8(9) ?
    C8 C12 N1 . . 120.7(7) ?
    C8 C12 C13 . . 120.8(7) ?
    N1 C12 C13 . . 118.4(7) ?
    C12 C13 H13A . . 109.5 ?
    C12 C13 H13B . . 109.5 ?
    H13A C13 H13B . . 109.5 ?
    C12 C13 H13C . . 109.5 ?
    H13A C13 H13C . . 109.5 ?
    H13B C13 H13C . . 109.5 ?
    C11 C14 H14A . . 109.5 ?
    C11 C14 H14B . . 109.5 ?
    H14A C14 H14B . . 109.5 ?
    C11 C14 H14C . . 109.5 ?
    H14A C14 H14C . . 109.5 ?
    H14B C14 H14C . . 109.5 ?
    O3 C15 C10 . . 118.5(8) ?
    O3 C15 C16 . . 120.4(8) ?
    C10 C15 C16 . . 121.1(8) ?
    C17 C16 C21 . . 119.4(7) ?
    C17 C16 C15 . . 121.5(7) ?
    C21 C16 C15 . . 119.1(7) ?
    C16 C17 C18 . . 118.5(8) ?
    C16 C17 H17 . . 120.8 ?
    C18 C17 H17 . . 120.8 ?
    C19 C18 C17 . . 121.8(9) ?
    C19 C18 H18 . . 119.1 ?
    C17 C18 H18 . . 119.1 ?
    C18 C19 C20 . . 119.0(8) ?
    C18 C19 H19 . . 120.5 ?
    C20 C19 H19 . . 120.5 ?
    C21 C20 C19 . . 120.1(8) ?
    C21 C20 H20 . . 120.0 ?
    C19 C20 H20 . . 120.0 ?
    C20 C21 C16 . . 121.3(8) ?
    C20 C21 H21 . . 119.4 ?
    C16 C21 H21 . . 119.4 ?
    C23 C22 N1 . . 112.7(8) ?
    C23 C22 H22A . . 109.0 ?
    N1 C22 H22A . . 109.0 ?
    C23 C22 H22B . . 109.0 ?
    N1 C22 H22B . . 109.0 ?
    H22A C22 H22B . . 107.8 ?
    C24 C23 C22 . . 113.1(11) ?
    C24 C23 H23A . . 109.0 ?
    C22 C23 H23A . . 109.0 ?
    C24 C23 H23B . . 109.0 ?
    C22 C23 H23B . . 109.0 ?
    H23A C23 H23B . . 107.8 ?
    C25 C24 C23 . . 142.3(14) ?
    C25 C24 H24A . . 101.4 ?
    C23 C24 H24A . . 101.4 ?
    C25 C24 H24B . . 101.4 ?
    C23 C24 H24B . . 101.4 ?
    H24A C24 H24B . . 104.6 ?
    C24 C25 C26 . . 165.7(17) ?
    C24 C25 H25A . . 94.5 ?
    C26 C25 H25A . . 94.5 ?
    C24 C25 H25B . . 94.4 ?
    C26 C25 H25B . . 94.5 ?
    H25A C25 H25B . . 103.2 ?
    C25 C26 H26A . . 109.5 ?
    C25 C26 H26B . . 109.5 ?
    H26A C26 H26B . . 109.5 ?
    C25 C26 H26C . . 109.5 ?
    H26A C26 H26C . . 109.5 ?
    H26B C26 H26C . . 109.5 ?
    C12 N1 C11 . . 119.6(7) ?
    C12 N1 C22 . . 117.8(7) ?
    C11 N1 C22 . . 122.2(7) ?
loop_
    _geom_torsion_atom_site_label_1
    _geom_torsion_atom_site_label_2
    _geom_torsion_atom_site_label_3
    _geom_torsion_atom_site_label_4
    _geom_torsion_site_symmetry_1
    _geom_torsion_site_symmetry_2
    _geom_torsion_site_symmetry_3
    _geom_torsion_site_symmetry_4
    _geom_torsion
    _geom_torsion_publ_flag
    C6 C1 C2 C3 . . . . 0.7(14) ?
    C1 C2 C3 C4 . . . . -0.3(16) ?
    C2 C3 C4 C5 . . . . -0.7(17) ?
    C3 C4 C5 C6 . . . . 1.4(15) ?
    C2 C1 C6 C5 . . . . -0.1(12) ?
    C2 C1 C6 C7 . . . . 178.4(8) ?
    C4 C5 C6 C1 . . . . -0.9(12) ?
    C4 C5 C6 C7 . . . . -179.4(8) ?
    C1 C6 C7 O1 . . . . -13.8(12) ?
    C5 C6 C7 O1 . . . . 164.5(8) ?
    C1 C6 C7 C8 . . . . 164.6(7) ?
    C5 C6 C7 C8 . . . . -17.0(11) ?
    O1 C7 C8 C12 . . . . -84.2(10) ?
    C6 C7 C8 C12 . . . . 97.4(9) ?
    O1 C7 C8 C9 . . . . 98.2(9) ?
    C6 C7 C8 C9 . . . . -80.2(9) ?
    C12 C8 C9 O2 . . . . -177.9(8) ?
    C7 C8 C9 O2 . . . . -0.3(11) ?
    C12 C8 C9 C10 . . . . 0.4(10) ?
    C7 C8 C9 C10 . . . . 178.0(6) ?
    O2 C9 C10 C11 . . . . 177.8(8) ?
    C8 C9 C10 C11 . . . . -0.5(11) ?
    O2 C9 C10 C15 . . . . -0.5(12) ?
    C8 C9 C10 C15 . . . . -178.8(7) ?
    C9 C10 C11 N1 . . . . 0.2(12) ?
    C15 C10 C11 N1 . . . . 178.4(8) ?
    C9 C10 C11 C14 . . . . 177.7(9) ?
    C15 C10 C11 C14 . . . . -4.1(13) ?
    C9 C8 C12 N1 . . . . 0.1(12) ?
    C7 C8 C12 N1 . . . . -177.4(7) ?
    C9 C8 C12 C13 . . . . 178.1(8) ?
    C7 C8 C12 C13 . . . . 0.7(12) ?
    C11 C10 C15 O3 . . . . -97.1(13) ?
    C9 C10 C15 O3 . . . . 81.2(12) ?
    C11 C10 C15 C16 . . . . 85.2(11) ?
    C9 C10 C15 C16 . . . . -96.6(10) ?
    O3 C15 C16 C17 . . . . -173.4(10) ?
    C10 C15 C16 C17 . . . . 4.3(14) ?
    O3 C15 C16 C21 . . . . 6.4(15) ?
    C10 C15 C16 C21 . . . . -175.9(8) ?
    C21 C16 C17 C18 . . . . -0.5(12) ?
    C15 C16 C17 C18 . . . . 179.2(9) ?
    C16 C17 C18 C19 . . . . 1.4(14) ?
    C17 C18 C19 C20 . . . . -1.2(15) ?
    C18 C19 C20 C21 . . . . 0.1(15) ?
    C19 C20 C21 C16 . . . . 0.7(14) ?
    C17 C16 C21 C20 . . . . -0.5(13) ?
    C15 C16 C21 C20 . . . . 179.7(9) ?
    N1 C22 C23 C24 . . . . 179.5(10) ?
    C22 C23 C24 C25 . . . . 96(2) ?
    C23 C24 C25 C26 . . . . -160(7) ?
    C8 C12 N1 C11 . . . . -0.4(11) ?
    C13 C12 N1 C11 . . . . -178.5(8) ?
    C8 C12 N1 C22 . . . . 171.7(8) ?
    C13 C12 N1 C22 . . . . -6.4(11) ?
    C10 C11 N1 C12 . . . . 0.3(12) ?
    C14 C11 N1 C12 . . . . -177.3(9) ?
    C10 C11 N1 C22 . . . . -171.5(8) ?
    C14 C11 N1 C22 . . . . 11.0(12) ?
    C23 C22 N1 C12 . . . . -88.7(11) ?
    C23 C22 N1 C11 . . . . 83.2(12) ?
loop_
    _geom_hbond_atom_site_label_D
    _geom_hbond_atom_site_label_H
    _geom_hbond_atom_site_label_A
    _geom_hbond_site_symmetry_A
    _geom_hbond_distance_DH
    _geom_hbond_distance_HA
    _geom_hbond_distance_DA
    _geom_hbond_angle_DHA
    C3 H3 O2 4_746C2 0.93 2.57 3.288(14) 134.5
    C2 H2 Cg3 4_746 0.93 2.95 3.759(11) 145
    C17 H17 Cg2 4_656 0.93 3.09 3.813(9) 135
data_global
_journal_date_recd_electronic     2009-01-30
_journal_date_accepted     2009-02-23
_journal_name_full     'Acta Crystallographica, Section E'
_journal_year     2009
_journal_volume     65
_journal_issue      3
_journal_page_first     o619
_journal_page_last     o619
_journal_paper_category     QO
_journal_coeditor_code     XU2481
_publ_contact_author
;
'\;Sahin, Zarife Sibel'
Department of Physics
Faculty of Arts and Sciences
Ondokuz May\?is University
Kurupelit
TR-55139
Samsun
Turkey
;
_publ_contact_author_email     'sgul@omu.edu.tr'
_publ_section_title
;
3,5-Dibenzoyl-2,6-dimethyl-1-pentyl-4-pyridone
;
loop_
    _publ_author_name
    _publ_author_address
    '\,Sahin, Zarife Sibel'
;
Department of Physics
Faculty of Arts and Sciences
Ondokuz May\?is University
Kurupelit
TR-55139 Samsun
Turkey
;
    'I\,s\?ik, \,Samil'
;
Department of Physics
Faculty of Arts and Sciences
Ondokuz May\?is University
Kurupelit
TR-55139 Samsun
Turkey
;
    '\,Sener, Ahmet'
;
Department of Chemistry
Faculty of Arts and Sciences
Y\"uz\"unc\"u Y\?il University
TR-65080 Van
Turkey
;
    'Tan, Meltem'
;
Department of Chemistry
Faculty of Arts and Sciences
Y\"uz\"unc\"u Y\?il University
TR-65080 Van
Turkey
;
