# Supplementary material for: 3,5-Dibenzoyl-2,6-dimethyl-1-pentyl-4-pyridone
Source: Acta Crystallogr Sect E Struct Rep Online. 2009 Feb 28;65(Pt 3):o619. doi: 10.1107/S1600536809006667 (PMC2968478; doi:10.1107/S1600536809006667)
Supplement: Supplementary file 2 [file e-65-0o619-Isup2.hkl]

#
# h,k,l, Fc-squared, Fo-squared, sigma(Fo-squared) and status flag
#
data_I
_shelx_title ' TEST STRUCTURE D:\DATA\SAMMT1_DENE\SAMMT1'
_shelx_refln_list_code          4
_shelx_F_calc_maximum      158.16
_exptl_crystal_F_000       856.00
_reflns_d_resolution_high  0.8109
 
loop_
 _symmetry_equiv_pos_as_xyz
 'x, y, z'
 '-x+1/2, -y, z+1/2'
 'x+1/2, -y+1/2, -z'
 '-x, y+1/2, -z+1/2'
 
_cell_length_a     7.7879
_cell_length_b    12.6502
_cell_length_c    23.6491
_cell_angle_alpha  90.000
_cell_angle_beta   90.000
_cell_angle_gamma  90.000
 
_shelx_F_squared_multiplier     1.000
 
loop_
 _refln_index_h
 _refln_index_k
 _refln_index_l
 _refln_F_squared_calc
 _refln_F_squared_meas
 _refln_F_squared_sigma
 _refln_observed_status
   2   0   0    13279.24    16135.06    177.45 o
   4   0   0      183.46      228.07     12.95 o
   6   0   0        8.58       17.46     13.50 o
   8   0   0        8.31       12.92     15.81 o
   1   1   0     2788.39     1677.12     28.72 o
   2   1   0      733.69      736.21     17.87 o
   3   1   0       36.98       27.54      6.95 o
   4   1   0      308.88      437.71     40.85 o
   5   1   0        0.18        6.15      5.94 o
   6   1   0       41.38       41.15      7.41 o
   7   1   0        1.84        6.25      7.66 o
   8   1   0        3.91        5.81      7.65 o
   9   1   0        0.12       -2.33      8.62 o
   0   2   0     8261.26     6483.45     47.01 o
   1   2   0    13361.76    13905.30     62.94 o
   2   2   0      934.60      917.22     49.65 o
   3   2   0      182.32      172.84      9.22 o
   4   2   0      235.17      339.03      9.73 o
   5   2   0      262.14      333.50     16.16 o
   6   2   0        2.07        4.39      5.94 o
   7   2   0       31.05       17.29      8.35 o
   8   2   0        4.56        4.99      9.00 o
   9   2   0        4.25        8.48     10.05 o
   1   3   0     4966.47     6092.23     83.55 o
   2   3   0      668.46     1012.20     17.97 o
   3   3   0      697.74      697.72     57.25 o
   4   3   0     1229.40     1176.88    280.38 o
   5   3   0        8.72        9.04      7.89 o
   6   3   0        3.20        2.47      6.17 o
   7   3   0        4.25        4.25      5.81 o
   8   3   0        0.31        4.80      7.84 o
   9   3   0        2.01        2.99      8.85 o
   0   4   0      212.60      360.83     17.18 o
   1   4   0      908.13     1531.06     19.50 o
   2   4   0      680.40      659.78     53.46 o
   3   4   0       17.37       30.55     11.26 o
   4   4   0        6.68       12.35      7.19 o
   5   4   0      229.61      298.14      9.01 o
   6   4   0       42.22       40.19      6.33 o
   7   4   0        9.96       18.00      6.57 o
   8   4   0        8.32       12.55      8.10 o
   9   4   0        0.85        1.81      8.72 o
   1   5   0      316.04      452.26     10.10 o
   2   5   0     1112.72      944.16    103.55 o
   3   5   0       10.24       24.64      8.15 o
   4   5   0       16.25        7.33      8.19 o
   5   5   0       29.17       16.51      7.34 o
   6   5   0        7.94        1.43      7.28 o
   7   5   0        2.55        4.17      6.31 o
   8   5   0        2.61        5.09      7.13 o
   9   5   0        5.12        4.01      8.10 o
   0   6   0      794.99     1069.43     20.48 o
   1   6   0      286.23      202.36      8.57 o
   2   6   0      108.66      136.07      9.14 o
   3   6   0      155.39      194.07      9.75 o
   4   6   0       31.15       18.61      7.50 o
   5   6   0       13.71       21.77      7.42 o
   6   6   0        0.01        3.51      8.77 o
   7   6   0        6.16       14.15      6.90 o
   8   6   0        3.64        8.92      8.11 o
   1   7   0      896.33      895.47     90.38 o
   2   7   0      362.23      205.86     21.51 o
   3   7   0        0.54        0.63      7.87 o
   4   7   0        3.43        5.06      8.15 o
   5   7   0       30.71       29.92      8.55 o
   6   7   0        0.00       -7.38      7.13 o
   7   7   0        5.29       19.95     11.48 o
   8   7   0        3.10        0.30      7.62 o
   0   8   0       18.86       18.03     11.35 o
   1   8   0       12.76       26.70      7.03 o
   2   8   0      615.07      375.72     78.22 o
   3   8   0       33.07       49.82      8.15 o
   4   8   0       40.35       57.30      8.36 o
   5   8   0        2.41       -1.39      8.64 o
   6   8   0        0.03       -1.56      7.94 o
   7   8   0        6.35        9.49      9.70 o
   8   8   0        0.01        5.66     10.02 o
   1   9   0       20.61       12.27      7.37 o
   2   9   0       12.13       21.25      6.80 o
   3   9   0       34.98       48.08      6.99 o
   4   9   0       11.30       12.88      9.28 o
   5   9   0        4.11        9.09      7.27 o
   6   9   0        2.70        4.33      7.94 o
   7   9   0        1.28        4.56      9.74 o
   0  10   0       34.61       22.82     16.30 o
   1  10   0       62.45       76.21     10.84 o
   2  10   0       81.33       62.81      7.37 o
   3  10   0      119.92       95.57      8.25 o
   4  10   0        7.49       12.03      8.41 o
   5  10   0        1.39        5.34      9.35 o
   6  10   0        0.05        9.85      9.17 o
   7  10   0        2.98        7.61      9.43 o
   1  11   0      165.28      171.65     12.25 o
   2  11   0       19.92       24.58      6.92 o
   3  11   0        4.11       10.16      6.71 o
   4  11   0        0.60       10.90      7.29 o
   5  11   0        0.40       -1.44      7.37 o
   6  11   0        6.99        7.95      6.97 o
   0  12   0       71.73       73.68     12.07 o
   1  12   0        3.06        3.13      9.17 o
   2  12   0       12.10       12.96      7.51 o
   3  12   0        9.13       11.10      7.49 o
   4  12   0        0.76        6.94      7.42 o
   5  12   0        0.27       -1.31      7.64 o
   6  12   0        0.15        2.45      8.20 o
   1  13   0        4.47       10.21      8.41 o
   2  13   0        4.78        7.85      8.41 o
   3  13   0        0.88        8.83      9.74 o
   4  13   0        0.00        0.97      7.23 o
   5  13   0        0.11        7.94      7.55 o
   0  14   0        0.00        0.08     16.77 o
   1  14   0        1.17       14.95     15.42 o
   2  14   0        0.16       11.20     11.15 o
   3  14   0       11.12        3.75      8.29 o
   4  14   0        0.00        3.35      8.36 o
   1  15   0        2.83        3.41     14.14 o
   2  15   0        0.69        3.11      9.16 o
   1   0   1     1616.20     2069.34     24.69 o
   2   0   1     1978.34     2737.39     20.64 o
   3   0   1      115.71      109.22      7.67 o
   4   0   1      138.33      176.14     13.21 o
   5   0   1       50.20       62.04      7.37 o
   6   0   1        9.91       19.67      7.04 o
   7   0   1       16.10        8.09      8.41 o
   8   0   1       32.18       25.58      8.00 o
   9   0   1        2.57        5.74     10.01 o
   0   1   1      599.90      946.75     26.87 o
   1   1   1     3193.50     3456.91     43.65 o
   2   1   1     3101.40     3167.27     21.16 o
   3   1   1       78.33       67.99      4.95 o
   4   1   1      844.53      977.46      8.63 o
   5   1   1      142.66      161.46      4.99 o
   6   1   1       45.19       47.11      5.13 o
   7   1   1       38.53       33.12      6.22 o
   8   1   1        5.41        6.63      6.25 o
   9   1   1        5.69        6.00      6.21 o
   0   2   1      533.26      788.68    157.25 o
   1   2   1     5533.71     6107.52     36.04 o
   2   2   1       44.19      113.45     15.01 o
   3   2   1      296.42      418.08      8.55 o
   4   2   1      137.35      135.17      5.37 o
   5   2   1       29.43       33.83      4.15 o
   6   2   1       14.89       21.20      5.03 o
   7   2   1       17.69       21.99      5.74 o
   8   2   1        1.85       11.97      6.68 o
   9   2   1        4.61        2.22      6.07 o
   0   3   1      799.63     1008.39    135.19 o
   1   3   1     5575.05     5677.45    699.40 o
   2   3   1       36.10       13.79      6.55 o
   3   3   1      336.60      516.81      8.57 o
   4   3   1      782.49      947.58     61.86 o
   5   3   1        2.75        9.05      4.20 o
   6   3   1      103.58       94.64      5.13 o
   7   3   1        4.79        8.93      5.26 o
   8   3   1        9.17       10.87      5.64 o
   9   3   1        0.40        3.59      6.51 o
   0   4   1     8855.75     7114.23   1755.19 o
   1   4   1      297.68      378.62      8.60 o
   2   4   1      494.92      493.85     64.09 o
   3   4   1       67.58       88.49      6.29 o
   4   4   1      213.37      296.44      6.65 o
   5   4   1      142.18      147.04      6.52 o
   6   4   1        4.84        7.87      4.35 o
   7   4   1       11.38        7.50      5.06 o
   8   4   1        3.16        6.32      5.40 o
   9   4   1        2.78        6.79      6.36 o
   0   5   1       37.43      111.79      8.13 o
   1   5   1     2330.48     2852.02     30.01 o
   2   5   1       97.69       97.51      7.77 o
   3   5   1       61.97       56.08      6.11 o
   4   5   1       16.83       10.20      5.67 o
   5   5   1        7.36       16.05      5.05 o
   6   5   1       10.71        8.61      6.03 o
   7   5   1        0.82        4.92      4.56 o
   8   5   1        4.86        6.05      4.99 o
   9   5   1        0.77        7.71      5.67 o
   0   6   1      181.15      128.46      8.52 o
   1   6   1      381.82      316.84     20.34 o
   2   6   1       71.20       70.97      5.56 o
   3   6   1      109.50       96.65      6.09 o
   4   6   1        5.55        0.19      5.32 o
   5   6   1       30.82       34.80      5.62 o
   6   6   1        3.78        2.13      5.34 o
   7   6   1        6.40        1.78      4.80 o
   8   6   1        1.22        1.48      4.79 o
   0   7   1       42.11       24.74      7.38 o
   1   7   1      156.22      124.46      5.48 o
   2   7   1      187.32      170.34     18.33 o
   3   7   1       49.41       42.42      5.95 o
   4   7   1        3.40        4.88      5.93 o
   5   7   1       27.79       28.08      5.61 o
   6   7   1       15.53       11.78      7.01 o
   7   7   1        8.80        8.73      5.51 o
   8   7   1        0.03        5.29      6.09 o
   0   8   1        1.67        9.40      9.59 o
   1   8   1       61.82      101.39      5.45 o
   2   8   1       59.25       60.40      5.39 o
   3   8   1       21.77       32.32      5.24 o
   4   8   1       15.24       21.37      5.55 o
   5   8   1       11.30       14.38      5.82 o
   6   8   1        3.59       10.77      6.04 o
   7   8   1        0.45        3.73      5.84 o
   8   8   1        0.58        1.56      5.26 o
   0   9   1        3.33       10.46      8.52 o
   1   9   1       78.94       78.81      5.75 o
   2   9   1      219.09      181.05     11.25 o
   3   9   1       25.33       15.52      4.82 o
   4   9   1       27.16       25.15      5.01 o
   5   9   1       17.35       27.22      6.45 o
   6   9   1       17.93       14.40      5.86 o
   7   9   1        4.12        9.03      6.79 o
   0  10   1       19.04       16.70      7.70 o
   1  10   1       54.47       60.29      5.36 o
   2  10   1       52.47       46.44      6.18 o
   3  10   1        3.41       14.01      4.93 o
   4  10   1       26.36       36.63      5.60 o
   5  10   1        4.32        7.22      6.04 o
   6  10   1        2.35        1.17      6.00 o
   7  10   1        1.93        3.40      6.58 o
   0  11   1        4.50        0.46      8.17 o
   1  11   1       34.83       42.35      5.82 o
   2  11   1        2.49       12.51      5.05 o
   3  11   1       11.08        4.77      4.89 o
   4  11   1        4.86        7.54      4.88 o
   5  11   1       14.97       19.52      5.09 o
   6  11   1        0.40        0.67      6.37 o
   0  12   1       20.17       12.19     11.42 o
   1  12   1        5.16        8.75      5.71 o
   2  12   1       12.90        5.52      5.74 o
   3  12   1        0.51        3.05      4.80 o
   4  12   1        7.24        6.75      5.16 o
   5  12   1        0.60        3.75      5.27 o
   6  12   1        3.31        5.01      5.85 o
   0  13   1        0.48        5.99      8.22 o
   1  13   1        7.60        5.84      6.81 o
   2  13   1        6.32       15.38      6.44 o
   3  13   1        2.92        9.20      5.12 o
   4  13   1        0.67        5.86      5.29 o
   5  13   1        2.38       15.63      5.50 o
   0  14   1        0.06       -7.72      8.35 o
   1  14   1        0.10       -3.67      6.32 o
   2  14   1        1.94       10.24      6.09 o
   3  14   1        8.52        7.84      6.08 o
   4  14   1        1.30        7.85      5.27 o
   0  15   1        0.68       -8.27      8.83 o
   1  15   1        0.91       12.61      7.27 o
   2  15   1        0.59        3.15      6.54 o
   0   0   2     4988.84     4662.76     73.57 o
   1   0   2      527.35       99.08     12.14 o
   2   0   2      262.96      270.48     10.45 o
   3   0   2      465.31      570.80     10.62 o
   4   0   2      111.46      114.65      8.22 o
   5   0   2       99.55      107.38     10.49 o
   6   0   2        0.38        6.30      7.04 o
   7   0   2        9.77       16.42      8.32 o
   8   0   2        8.03       16.25      8.72 o
   9   0   2        0.16       -4.25      8.26 o
   0   1   2     4721.87     2751.54     39.99 o
   1   1   2     2303.63     2394.59     24.10 o
   2   1   2     2114.47     2075.19     54.80 o
   3   1   2      444.06      504.72     15.43 o
   4   1   2      228.27      273.50      5.62 o
   5   1   2       25.71       20.03      4.17 o
   6   1   2       15.87        4.97      5.24 o
   7   1   2        0.78        0.50      5.26 o
   8   1   2       31.86       33.17      6.19 o
   9   1   2        9.21        2.61      6.44 o
   0   2   2     9916.02    11479.03    990.45 o
   1   2   2     9219.24    11270.65    654.91 o
   2   2   2     5248.33     5276.13    735.28 o
   3   2   2       98.75       64.81      9.79 o
   4   2   2       60.88       71.62      4.50 o
   5   2   2      400.09      376.55     11.75 o
   6   2   2       12.09       15.02      4.04 o
   7   2   2       34.78       34.49      5.93 o
   8   2   2       12.92        9.13      6.03 o
   9   2   2        4.74        6.39      6.21 o
   0   3   2    12556.44    15499.38     59.75 o
   1   3   2     1052.20      884.71     11.31 o
   2   3   2      319.03      357.99      8.65 o
   3   3   2      389.36      521.65      8.85 o
   4   3   2      102.79      120.93      6.22 o
   5   3   2       19.06       19.84      4.43 o
   6   3   2       33.12       27.64      4.39 o
   7   3   2        7.40        3.53      4.88 o
   8   3   2        7.74       12.38      6.50 o
   9   3   2        0.86        6.69      6.56 o
   0   4   2       17.85       10.72      8.86 o
   1   4   2     1162.13     1118.74    208.79 o
   2   4   2      519.99      393.45      8.66 o
   3   4   2       99.39       65.91      6.38 o
   4   4   2      117.07      150.18     14.35 o
   5   4   2       48.46       57.26      5.71 o
   6   4   2        6.24        7.94      4.12 o
   7   4   2       15.49       20.93      5.13 o
   8   4   2        3.53       10.23      5.39 o
   9   4   2        0.28        1.37      7.27 o
   0   5   2     3256.42     3990.93     32.55 o
   1   5   2      574.45      527.77      8.78 o
   2   5   2      845.78     1170.12     13.62 o
   3   5   2      408.36      348.16     54.43 o
   4   5   2       11.18       22.13      5.16 o
   5   5   2       66.65       84.98      5.49 o
   6   5   2        4.73       12.99      5.48 o
   7   5   2        0.66        7.41      5.38 o
   8   5   2        3.78       11.54      5.98 o
   9   5   2        2.40       -0.20      5.32 o
   0   6   2     1037.14      986.26    170.81 o
   1   6   2     1871.44     1962.31     32.69 o
   2   6   2      826.21     1125.59     12.51 o
   3   6   2      169.91      206.57     20.03 o
   4   6   2       37.66       32.49      5.60 o
   5   6   2       65.19       59.42      5.95 o
   6   6   2        6.46        3.55      5.30 o
   7   6   2       10.90       14.41      4.61 o
   8   6   2        0.41        0.28      5.29 o
   0   7   2        0.98        2.00      6.48 o
   1   7   2      145.81      192.03     14.63 o
   2   7   2      182.75      160.30      6.27 o
   3   7   2        9.50       20.81      5.87 o
   4   7   2        4.98       12.73      5.85 o
   5   7   2       28.70       40.87      5.47 o
   6   7   2        3.44        2.48      5.91 o
   7   7   2        0.77        4.59      5.71 o
   8   7   2        0.72        2.00      5.18 o
   0   8   2       65.61       86.77      7.72 o
   1   8   2        1.08        9.17      5.17 o
   2   8   2      271.29      199.16     13.11 o
   3   8   2       19.75       11.58      5.67 o
   4   8   2       46.38       57.67      5.68 o
   5   8   2       12.85        5.83      7.14 o
   6   8   2       14.56        8.74      5.62 o
   7   8   2        6.15       11.85      6.67 o
   8   8   2        2.87        6.74      5.32 o
   0   9   2       51.94       63.76      8.34 o
   1   9   2      108.12      120.39      6.29 o
   2   9   2      322.47      378.91      6.26 o
   3   9   2      121.34      126.29      5.95 o
   4   9   2       86.32       78.99      5.26 o
   5   9   2        2.42       -0.29      5.87 o
   6   9   2       13.33        7.19      7.29 o
   7   9   2        0.18        4.39      6.53 o
   0  10   2       23.00       21.19      7.98 o
   1  10   2       33.85       40.94      5.30 o
   2  10   2      134.68      138.90      6.45 o
   3  10   2       64.57       42.26      6.35 o
   4  10   2        3.73        3.94      5.73 o
   5  10   2       20.71       12.86      5.17 o
   6  10   2        2.59        5.89      6.92 o
   7  10   2        6.16        5.73      6.80 o
   0  11   2       47.00       52.94     12.07 o
   1  11   2        3.79        8.94      5.84 o
   2  11   2       21.73       12.24      5.28 o
   3  11   2       14.05       15.15      4.71 o
   4  11   2        3.75       12.02      4.97 o
   5  11   2        0.53        1.49      5.72 o
   6  11   2        0.39        3.10      6.12 o
   0  12   2       62.08       40.15      8.24 o
   1  12   2       30.09       27.19      6.26 o
   2  12   2        1.87        7.75      5.78 o
   3  12   2       24.83       21.36      5.07 o
   4  12   2        0.88        2.52      5.15 o
   5  12   2        0.06        6.28      5.47 o
   6  12   2        3.00        1.81      5.91 o
   0  13   2       12.50       12.44      9.61 o
   1  13   2        0.79        4.12      6.77 o
   2  13   2        2.83        6.25      5.33 o
   3  13   2       13.54       18.67      5.85 o
   4  13   2        3.49        2.95      5.31 o
   5  13   2        0.93        2.07      6.05 o
   0  14   2        0.67        0.85      8.26 o
   1  14   2        2.61       -1.16      7.09 o
   2  14   2        9.91       10.31      6.61 o
   3  14   2        2.40        5.44      6.38 o
   4  14   2        2.96        7.91      6.13 o
   0  15   2        0.64        5.98     10.18 o
   1  15   2        1.70       10.53      6.73 o
   2  15   2        2.61       -0.48      7.14 o
   1   0   3       42.56       21.61     11.81 o
   2   0   3      161.89      109.43      9.91 o
   3   0   3      171.29      283.48     14.00 o
   4   0   3       75.18      121.51     10.78 o
   5   0   3        5.19       -1.85      6.75 o
   6   0   3       24.57       20.61      8.62 o
   7   0   3       22.78       23.82      8.39 o
   8   0   3       22.70       18.53      7.75 o
   9   0   3        6.56        1.99     10.94 o
   0   1   3     2811.73     3271.79     42.09 o
   1   1   3       73.56       98.28      9.63 o
   2   1   3     1126.30      786.44     10.22 o
   3   1   3      299.23      287.12     13.80 o
   4   1   3      218.99      254.28     10.36 o
   5   1   3       66.62       51.52      4.51 o
   6   1   3       91.69      100.39      6.02 o
   7   1   3        7.28        6.06      5.74 o
   8   1   3        1.35        4.79      5.49 o
   9   1   3        2.62        0.69      6.49 o
   0   2   3      240.00      227.51     14.09 o
   1   2   3     7208.14     6812.99    674.45 o
   2   2   3     3923.52     4865.66     80.56 o
   3   2   3      730.73     1128.01     11.59 o
   4   2   3      225.50      227.08     17.79 o
   5   2   3       42.38       47.80      4.66 o
   6   2   3       39.13       47.65      4.70 o
   7   2   3        8.13        9.30      4.89 o
   8   2   3       27.96       22.67      6.21 o
   9   2   3        0.60       -1.81      6.96 o
   0   3   3        4.70        4.84     11.53 o
   1   3   3     1020.39     1134.49     95.70 o
   2   3   3     1336.69     1732.29     20.28 o
   3   3   3      307.12      323.30     61.79 o
   4   3   3      518.56      415.56      7.28 o
   5   3   3       15.47       13.07      4.48 o
   6   3   3       16.49       15.59      4.63 o
   7   3   3       12.38        9.62      4.24 o
   8   3   3       14.17        9.46      5.71 o
   9   3   3        0.13       -0.48      6.55 o
   0   4   3      125.91      100.24     26.41 o
   1   4   3       47.53       24.40      6.12 o
   2   4   3      126.03      125.75      7.25 o
   3   4   3       56.41       57.75      6.54 o
   4   4   3       52.87       50.15      7.05 o
   5   4   3       12.38       20.95      6.81 o
   6   4   3       33.68       34.02      4.65 o
   7   4   3       10.48        9.82      4.93 o
   8   4   3        1.38        5.38      4.89 o
   9   4   3        3.31        6.71      6.23 o
   0   5   3      496.05      651.73     88.97 o
   1   5   3      487.46      412.24     59.92 o
   2   5   3      363.51      490.42      7.26 o
   3   5   3       17.04       27.38      5.65 o
   4   5   3       13.73        9.20      5.90 o
   5   5   3       19.40       23.07      6.62 o
   6   5   3       53.04       37.70      4.94 o
   7   5   3       16.18       16.67      4.71 o
   8   5   3        5.25        5.01      4.98 o
   9   5   3        4.32        2.92      5.92 o
   0   6   3       27.46       11.34      6.99 o
   1   6   3      243.80      291.90     27.70 o
   2   6   3      292.74      329.85      6.88 o
   3   6   3      145.18      184.86      7.06 o
   4   6   3       31.78       28.21      5.61 o
   5   6   3        2.76       -1.66      6.74 o
   6   6   3        7.15        6.56      5.42 o
   7   6   3        1.56        2.02      4.92 o
   8   6   3        1.19        0.97      5.19 o
   0   7   3        0.40       20.09      7.95 o
   1   7   3       99.95      107.95     10.31 o
   2   7   3      229.70      227.51     13.69 o
   3   7   3       97.98      126.97      5.43 o
   4   7   3        0.12        2.34      5.26 o
   5   7   3       17.67       21.34      6.44 o
   6   7   3       11.05       18.57      6.47 o
   7   7   3        5.24        4.56      5.06 o
   8   7   3        0.22       -0.75      5.26 o
   0   8   3        3.16       21.29      7.42 o
   1   8   3       52.12       48.52      6.93 o
   2   8   3        7.62        5.72      5.23 o
   3   8   3       84.08      116.55      5.43 o
   4   8   3       23.00       20.30      6.12 o
   5   8   3       35.54       42.49      6.06 o
   6   8   3       16.74       17.06      6.51 o
   7   8   3        1.12       10.50      6.92 o
   8   8   3        0.03        0.27      5.48 o
   0   9   3        3.11        7.21      7.36 o
   1   9   3       18.15       16.04      5.49 o
   2   9   3       30.53       21.44      4.94 o
   3   9   3      166.36      127.44      5.70 o
   4   9   3      104.00       90.41      5.52 o
   5   9   3       19.79       18.00      5.61 o
   6   9   3        0.76        1.45      6.09 o
   7   9   3        3.15        5.11      6.54 o
   0  10   3       28.24       42.72      8.30 o
   1  10   3       51.06       50.37      5.55 o
   2  10   3       74.89       77.60      6.03 o
   3  10   3       36.44       32.74      4.80 o
   4  10   3       15.54       14.14      5.68 o
   5  10   3        7.03        7.68      5.48 o
   6  10   3        4.18        7.69      6.00 o
   7  10   3        3.53        8.83      5.93 o
   0  11   3       26.87       28.20      8.65 o
   1  11   3        2.40        4.07      5.43 o
   2  11   3       45.84       45.14      5.34 o
   3  11   3        6.76        1.45      4.91 o
   4  11   3        8.10       10.47      4.78 o
   5  11   3        7.61        5.08      5.32 o
   6  11   3        1.78       10.22      5.78 o
   0  12   3       10.19       10.38     14.63 o
   1  12   3        5.36       12.10      5.35 o
   2  12   3        9.99        9.90      5.32 o
   3  12   3       20.16       22.41      5.25 o
   4  12   3        2.49        6.88      5.34 o
   5  12   3        1.19        3.00      6.03 o
   6  12   3        0.31        6.30      5.75 o
   0  13   3       27.45       33.03      8.76 o
   1  13   3       12.51        4.91      6.45 o
   2  13   3       19.58        9.04      5.79 o
   3  13   3       16.70       17.31      5.90 o
   4  13   3        9.31       13.45      5.59 o
   5  13   3        0.30       -5.27      5.97 o
   0  14   3        0.10       -5.51      8.35 o
   1  14   3        0.68        3.74      6.47 o
   2  14   3        8.09        5.72      6.19 o
   3  14   3        5.21        9.02      6.29 o
   4  14   3        0.94       -0.02      6.23 o
   0  15   3        1.88        7.62     11.46 o
   1  15   3        3.33       11.78      6.58 o
   2  15   3        0.93        3.15      8.15 o
   0   0   4     3163.82     5025.37     54.81 o
   1   0   4    25014.17    27367.90    124.22 o
   2   0   4     7332.40     6417.79   1099.02 o
   3   0   4      689.15      674.98     12.55 o
   4   0   4      821.32      908.38     14.79 o
   5   0   4       13.09        8.73      7.94 o
   6   0   4        1.11        8.60      8.25 o
   7   0   4        1.80        6.11      8.03 o
   8   0   4       37.01       48.45      9.40 o
   9   0   4        2.02        2.10      9.00 o
   0   1   4       38.40        0.93     13.26 o
   1   1   4      613.89     1126.03     16.87 o
   2   1   4      941.10      901.71     17.56 o
   3   1   4      124.49      203.38     14.33 o
   4   1   4      167.95      200.17      5.32 o
   5   1   4       86.18      103.24      5.28 o
   6   1   4       74.15       72.48      5.52 o
   7   1   4        5.51        8.34      5.19 o
   8   1   4        1.03        2.98      5.50 o
   9   1   4       10.67        6.50      6.59 o
   0   2   4      526.30      620.22    116.36 o
   1   2   4     3238.53     3095.08     93.46 o
   2   2   4     1196.80     1149.29    137.36 o
   3   2   4      359.86      314.08     28.01 o
   4   2   4       82.25       64.64      4.53 o
   5   2   4        9.00       19.40      4.73 o
   6   2   4        2.08        7.11      4.67 o
   7   2   4       20.17       16.40      4.52 o
   8   2   4        5.15        2.95      5.63 o
   9   2   4        1.68        0.76      6.65 o
   0   3   4     1206.42     1302.38     20.94 o
   1   3   4       37.04       44.93      6.58 o
   2   3   4      228.18      235.50     16.58 o
   3   3   4      226.43      412.91     35.04 o
   4   3   4      339.85      362.54     10.66 o
   5   3   4      153.90      130.17      4.85 o
   6   3   4       21.00       17.52      4.36 o
   7   3   4       16.44       14.77      4.37 o
   8   3   4        3.15        6.84      5.31 o
   9   3   4        0.23        4.02      7.29 o
   0   4   4      185.11      237.68     46.25 o
   1   4   4     2470.35     2792.98     33.57 o
   2   4   4      493.67      414.38      7.74 o
   3   4   4      507.16      528.48      8.50 o
   4   4   4       48.35       65.74      5.46 o
   5   4   4       69.09       70.09      5.22 o
   6   4   4       50.06       51.61      4.85 o
   7   4   4       22.67       16.39      4.85 o
   8   4   4        1.18        3.62      4.93 o
   9   4   4        0.43        4.26      6.85 o
   0   5   4       33.70       70.92      8.20 o
   1   5   4     1085.39     1002.48     10.87 o
   2   5   4      235.36      164.00      6.91 o
   3   5   4       68.51       29.49      5.58 o
   4   5   4        3.00        3.30      5.60 o
   5   5   4        5.48       11.29      5.59 o
   6   5   4       11.19       13.36      4.87 o
   7   5   4       14.75       15.54      5.20 o
   8   5   4        0.71        1.05      5.54 o
   9   5   4        0.03        2.55      6.13 o
   0   6   4        5.00       14.47      7.09 o
   1   6   4      128.10      288.11      7.66 o
   2   6   4       51.20       88.05      5.59 o
   3   6   4       50.80       67.19      5.24 o
   4   6   4        9.82        5.39      5.71 o
   5   6   4       31.40       23.62      5.55 o
   6   6   4       64.38       62.59      7.21 o
   7   6   4        6.69        9.85      4.74 o
   8   6   4        1.60        3.30      5.52 o
   0   7   4       21.70       56.97      7.71 o
   1   7   4      361.55      276.36     41.29 o
   2   7   4       84.35       58.88      5.42 o
   3   7   4       54.05       56.36      5.78 o
   4   7   4       57.05       48.43      9.99 o
   5   7   4        2.86       -0.38      5.42 o
   6   7   4        3.13       10.12      5.38 o
   7   7   4        8.60       12.87      5.32 o
   8   7   4        1.76        4.48      5.17 o
   0   8   4       16.45       20.29      8.79 o
   1   8   4       43.63       26.12      5.48 o
   2   8   4      162.19      212.34      5.96 o
   3   8   4       52.64       47.38      5.16 o
   4   8   4       36.07       24.41      5.38 o
   5   8   4       24.30       32.39      6.11 o
   6   8   4       42.50       37.96      6.72 o
   7   8   4        6.27        5.61      6.73 o
   8   8   4        2.58        5.74      5.68 o
   0   9   4       20.29       11.20      6.79 o
   1   9   4       11.75        5.45      5.46 o
   2   9   4       58.68       93.47      5.18 o
   3   9   4       14.99        9.91      5.08 o
   4   9   4       66.18       48.24      7.77 o
   5   9   4       35.24       43.71      6.22 o
   6   9   4        5.67        3.27      5.79 o
   7   9   4        1.10        5.78      7.01 o
   0  10   4      129.95      112.98      9.00 o
   1  10   4       75.93       71.06      6.02 o
   2  10   4      271.96      276.64      7.34 o
   3  10   4       27.04       24.01      4.81 o
   4  10   4       33.13       25.23      5.31 o
   5  10   4       13.44       11.42      5.44 o
   6  10   4        5.00        5.40      6.17 o
   7  10   4        1.38        6.59      6.81 o
   0  11   4      185.38      175.73     17.54 o
   1  11   4       83.93       97.32      5.49 o
   2  11   4       99.73       80.13      5.78 o
   3  11   4       39.52       29.26      5.00 o
   4  11   4        2.81        7.57      5.27 o
   5  11   4        0.76        1.23      5.74 o
   6  11   4        0.82        1.52      6.28 o
   0  12   4        1.21        9.61      8.33 o
   1  12   4       43.80       41.52      8.24 o
   2  12   4        1.89        6.58      5.34 o
   3  12   4        4.44       -0.29      5.56 o
   4  12   4        5.58        7.22      5.21 o
   5  12   4        3.55        7.62      5.07 o
   0  13   4       24.22       24.67     10.09 o
   1  13   4        0.31        6.99      5.85 o
   2  13   4        7.83        3.82      5.60 o
   3  13   4       24.78       25.84      6.12 o
   4  13   4        5.42        4.99      5.15 o
   5  13   4        0.61        3.42      5.58 o
   0  14   4        2.66       -5.39      8.49 o
   1  14   4        1.16        9.13      6.58 o
   2  14   4        2.38        1.95      5.50 o
   3  14   4        4.14        8.15      5.46 o
   4  14   4        1.58        5.23      5.85 o
   0  15   4        8.75       11.32      8.95 o
   1  15   4        0.63        6.95      7.30 o
   2  15   4        2.23       -1.22      6.90 o
   1   0   5     9262.69    10650.16     55.79 o
   2   0   5     1370.47     1950.00     22.98 o
   3   0   5      466.92      682.82    133.36 o
   4   0   5       24.07       26.80      8.38 o
   5   0   5       19.30       15.70      8.37 o
   6   0   5      184.15      143.35      9.27 o
   7   0   5       32.66       31.11     10.62 o
   8   0   5       64.78       62.63      9.48 o
   9   0   5        4.94        9.34      8.47 o
   0   1   5     2648.46     3215.34     35.65 o
   1   1   5     3125.60     3155.96    159.85 o
   2   1   5     1768.42     1731.65     66.13 o
   3   1   5      746.36      569.68     26.08 o
   4   1   5      242.91      228.22      5.57 o
   5   1   5       31.88       43.71      5.47 o
   6   1   5       70.02       59.52      6.24 o
   7   1   5       32.41       37.59      5.69 o
   8   1   5        9.21        7.59      6.92 o
   9   1   5        1.47        4.79      6.52 o
   0   2   5      641.24      570.70     18.06 o
   1   2   5       17.92       51.02     23.30 o
   2   2   5      121.15      159.41     15.45 o
   3   2   5       79.39       50.77      4.89 o
   4   2   5        9.35        4.84      4.08 o
   5   2   5       22.39       15.76      4.19 o
   6   2   5       61.02       58.85      5.00 o
   7   2   5       27.51       28.44      5.38 o
   8   2   5        2.16        1.41      5.95 o
   9   2   5        0.29        5.90      6.45 o
   0   3   5      193.62      164.74     13.97 o
   1   3   5      459.58      326.00     23.93 o
   2   3   5        7.37       11.42      5.27 o
   3   3   5      889.74      945.93     64.34 o
   4   3   5       34.29       35.36      4.78 o
   5   3   5      178.75      189.18     11.88 o
   6   3   5       37.34       25.78      4.74 o
   7   3   5        6.09        4.94      4.68 o
   8   3   5        0.66        5.39      5.35 o
   9   3   5        0.66       -0.32      6.64 o
   0   4   5      112.72       87.73     13.02 o
   1   4   5      542.53      533.85     31.30 o
   2   4   5      548.59      318.46      7.09 o
   3   4   5      171.29      188.11     20.08 o
   4   4   5       21.63       17.85      5.22 o
   5   4   5       42.92       47.75      4.97 o
   6   4   5       30.95       44.19      4.62 o
   7   4   5       15.90       21.12      4.61 o
   8   4   5        8.89        9.26      5.25 o
   9   4   5        2.11        8.84      7.37 o
   0   5   5        9.64       23.03      7.77 o
   1   5   5       60.32      126.64      6.36 o
   2   5   5      213.26      196.75     17.77 o
   3   5   5      251.06      276.21     19.95 o
   4   5   5       68.31       61.36      5.92 o
   5   5   5      106.32      108.73      6.19 o
   6   5   5       14.31       16.95      5.35 o
   7   5   5        5.40        5.41      4.66 o
   8   5   5        0.10        0.50      5.49 o
   0   6   5     1023.38     1215.41     13.28 o
   1   6   5       16.35       12.10      6.76 o
   2   6   5      128.55      134.49      6.29 o
   3   6   5      209.68      173.12     27.57 o
   4   6   5       47.99       37.27      5.75 o
   5   6   5       46.40       38.89      5.54 o
   6   6   5        0.26        1.77      5.41 o
   7   6   5        0.37        1.84      4.69 o
   8   6   5        2.30        5.10      5.54 o
   0   7   5       41.14       32.50      7.31 o
   1   7   5       26.78       25.91      6.19 o
   2   7   5       68.14       72.91      6.23 o
   3   7   5      103.73       90.79      5.17 o
   4   7   5       63.09       73.43      6.12 o
   5   7   5       74.87       79.04      8.13 o
   6   7   5       18.01       19.50      6.05 o
   7   7   5        4.77       11.97      5.20 o
   8   7   5        3.25        4.42      5.31 o
   0   8   5      168.85      203.64      8.64 o
   1   8   5      130.72       92.07      6.72 o
   2   8   5      203.73      200.59     10.69 o
   3   8   5       57.75       40.79      5.27 o
   4   8   5      135.46      131.92     24.34 o
   5   8   5       31.18       29.21      5.81 o
   6   8   5       34.03       27.16      5.99 o
   7   8   5        0.90        8.83      7.31 o
   8   8   5        0.49        2.79      5.99 o
   0   9   5       18.73       27.67      7.60 o
   1   9   5       44.41       41.16      6.01 o
   2   9   5        5.71       -2.68      5.64 o
   3   9   5       25.33       31.38      5.76 o
   4   9   5       21.24       18.72      5.12 o
   5   9   5       40.53       26.90      5.25 o
   6   9   5        0.44        7.09      5.69 o
   7   9   5        5.22        3.19      5.49 o
   0  10   5       11.33       26.41      6.82 o
   1  10   5        4.90       13.95      5.29 o
   2  10   5        6.47       11.74      5.20 o
   3  10   5       25.56       20.15      5.76 o
   4  10   5       69.45       51.56      5.93 o
   5  10   5        3.60       14.96      6.14 o
   6  10   5        2.72        1.55      5.74 o
   7  10   5        0.83        0.78      6.23 o
   0  11   5      200.19      156.82     25.29 o
   1  11   5       41.62       42.24      6.00 o
   2  11   5       40.89       44.55      5.48 o
   3  11   5       12.79        4.51      5.01 o
   4  11   5       20.90       13.20      6.69 o
   5  11   5        4.15        7.96      5.76 o
   6  11   5        1.91        0.75      5.81 o
   0  12   5        9.36       20.06      9.69 o
   1  12   5       27.84       18.00      5.41 o
   2  12   5        6.27        1.49      5.85 o
   3  12   5        1.44       -0.82      5.20 o
   4  12   5        8.84       16.20      5.16 o
   5  12   5        0.45        6.79      5.24 o
   0  13   5        2.63        8.88      8.49 o
   1  13   5        7.40       14.32      5.87 o
   2  13   5        4.24        5.77      5.72 o
   3  13   5       15.72       18.16      6.13 o
   4  13   5        4.18        9.17      5.45 o
   5  13   5        0.43        0.76      5.36 o
   0  14   5        5.09      -13.58      8.71 o
   1  14   5        0.43        6.42      7.16 o
   2  14   5        6.02        7.99      5.76 o
   3  14   5        0.60        0.79      5.93 o
   0  15   5        7.67        2.78     10.58 o
   1  15   5        2.53        6.66      7.03 o
   2  15   5        1.48        4.70      6.89 o
   0   0   6      701.39      579.34     20.38 o
   1   0   6     1453.70     1582.03     21.65 o
   2   0   6      122.91      271.83      9.69 o
   3   0   6      100.94      111.18      7.26 o
   4   0   6       41.79       66.47      7.34 o
   5   0   6        0.37        5.66      8.05 o
   6   0   6        1.05        5.84      8.28 o
   7   0   6       41.99       40.48     11.18 o
   8   0   6        3.00       11.01      9.37 o
   9   0   6        0.07        4.09     10.31 o
   0   1   6     3449.52     4212.30     38.46 o
   1   1   6     2385.98     2308.00    309.56 o
   2   1   6     2704.81     2917.07    113.70 o
   3   1   6      470.19      429.01      7.16 o
   4   1   6      205.02      206.51      9.90 o
   5   1   6        6.63       12.23      5.00 o
   6   1   6      184.22      152.70     16.20 o
   7   1   6      143.19      146.00     12.99 o
   8   1   6        4.95       -2.45      5.95 o
   9   1   6        4.86       13.36      7.24 o
   0   2   6       74.89       90.51     10.87 o
   1   2   6     2325.29     2178.79    179.39 o
   2   2   6      594.79      433.31      8.20 o
   3   2   6       57.29      103.41      5.91 o
   4   2   6      336.60      289.57      6.20 o
   5   2   6      104.73      107.89      5.20 o
   6   2   6       63.00       50.17      5.70 o
   7   2   6       14.93       14.02      5.13 o
   8   2   6       10.86        5.04      6.62 o
   9   2   6        0.09        1.09      6.12 o
   0   3   6       91.66      111.38     13.94 o
   1   3   6       49.78       44.72      5.99 o
   2   3   6     1171.88     1125.86     18.08 o
   3   3   6      430.00      458.13     51.61 o
   4   3   6      154.83      180.23      5.99 o
   5   3   6       92.37      117.59      4.87 o
   6   3   6       37.01       48.27      4.49 o
   7   3   6        6.30       10.52      5.47 o
   8   3   6        1.36        7.87      5.73 o
   9   3   6        0.00       -1.81      6.63 o
   0   4   6       39.01       12.97      8.84 o
   1   4   6      303.74      303.12     32.45 o
   2   4   6      142.18      176.77      7.49 o
   3   4   6      279.28      175.62     22.92 o
   4   4   6       25.60       23.31      6.06 o
   5   4   6       39.23       25.75      5.10 o
   6   4   6       15.38       15.66      4.76 o
   7   4   6        7.50        6.00      4.87 o
   8   4   6        4.85        4.27      6.67 o
   9   4   6        0.12        4.33      6.42 o
   0   5   6      450.84      489.45     11.63 o
   1   5   6     1468.10     1475.41     11.04 o
   2   5   6      291.11      365.67      6.63 o
   3   5   6       76.62      117.33      5.86 o
   4   5   6       30.78       34.93      6.08 o
   5   5   6       39.33       41.53      5.71 o
   6   5   6        3.24        6.54      5.29 o
   7   5   6       20.42       13.00      5.24 o
   8   5   6        0.28        4.79      5.20 o
   0   6   6      439.48      322.81      9.30 o
   1   6   6      237.38      305.66     21.22 o
   2   6   6       68.36       43.47      5.08 o
   3   6   6       14.24       31.12      5.32 o
   4   6   6        9.27        9.53      5.13 o
   5   6   6       16.48       19.02      5.84 o
   6   6   6       37.97       45.59      5.19 o
   7   6   6        2.91        8.09      5.28 o
   8   6   6        4.89        3.42      5.27 o
   0   7   6        6.11        7.14      7.04 o
   1   7   6      312.25      296.05      8.85 o
   2   7   6       34.35       22.42      6.33 o
   3   7   6       34.27       43.54      5.10 o
   4   7   6       54.49       39.87      5.59 o
   5   7   6      170.50      152.78     19.21 o
   6   7   6        6.95        7.18      6.06 o
   7   7   6        0.15        6.41      5.80 o
   8   7   6        2.21        4.92      5.44 o
   0   8   6      202.05      260.60      8.16 o
   1   8   6       19.68       20.85      5.31 o
   2   8   6        6.49        0.31      7.12 o
   3   8   6       81.88       78.44      6.03 o
   4   8   6       12.66       11.33      5.66 o
   5   8   6       26.17       20.07      5.23 o
   6   8   6       19.93       12.73      5.82 o
   7   8   6        0.79        4.17      5.67 o
   8   8   6        0.37        8.14      6.28 o
   0   9   6       64.40       79.34      7.30 o
   1   9   6       11.19        8.57      5.57 o
   2   9   6       33.22       12.86      5.69 o
   3   9   6      122.55      103.32      6.48 o
   4   9   6       77.99       97.98      7.00 o
   5   9   6       20.51       12.71      5.78 o
   6   9   6       12.18       11.02      5.63 o
   7   9   6       11.61        7.35      5.73 o
   0  10   6        2.49        1.81      9.38 o
   1  10   6        0.68       11.75      5.43 o
   2  10   6       10.00        6.16      5.74 o
   3  10   6        0.64       10.33      6.26 o
   4  10   6        2.34        2.16      6.05 o
   5  10   6        2.00        1.39      5.53 o
   6  10   6        4.48        2.85      6.08 o
   7  10   6        1.18        6.43      6.17 o
   0  11   6       22.27       20.11      6.98 o
   1  11   6       25.36       20.14      5.39 o
   2  11   6       19.94       24.46      5.43 o
   3  11   6       28.34       27.67      5.09 o
   4  11   6        1.31        3.77      5.56 o
   5  11   6        0.32        6.45      7.00 o
   6  11   6        0.98        0.71      6.96 o
   0  12   6        0.01       18.52      9.44 o
   1  12   6       33.56       29.56      5.55 o
   2  12   6        2.22       11.85      5.08 o
   3  12   6        5.45       10.95      5.19 o
   4  12   6        1.99        4.24      5.97 o
   5  12   6        0.51        1.56      5.70 o
   0  13   6        0.10        4.64      8.56 o
   1  13   6        1.32       -1.54      5.47 o
   2  13   6        0.46        2.71      6.30 o
   3  13   6        6.01        6.33      5.39 o
   4  13   6        7.99       11.12      5.63 o
   0  14   6        0.50        7.75      8.72 o
   1  14   6        1.52        7.59      6.62 o
   2  14   6        0.63       11.14      6.20 o
   3  14   6        0.55        6.20      6.07 o
   0  15   6        0.28        3.16     11.08 o
   1  15   6        0.21       -1.98      7.23 o
   1   0   7        0.69       -0.10      7.43 o
   2   0   7     1002.34     1028.58     17.88 o
   3   0   7      374.59      324.20      8.84 o
   4   0   7       84.17       90.99      8.54 o
   5   0   7        2.78       10.94      8.31 o
   6   0   7       32.46       29.13      8.23 o
   7   0   7        2.86        2.05     10.89 o
   8   0   7        0.94        3.60      9.27 o
   9   0   7        1.05       -1.05      9.91 o
   0   1   7      241.46      301.22     13.29 o
   1   1   7      253.70      366.39      8.84 o
   2   1   7      669.65      559.79      9.40 o
   3   1   7       37.34       37.59      5.09 o
   4   1   7        5.35       12.89      5.18 o
   5   1   7       23.57       10.47      4.75 o
   6   1   7      168.99      186.69     16.30 o
   7   1   7       64.15       61.85      6.31 o
   8   1   7        6.22       12.60      5.81 o
   9   1   7        0.63        4.60      7.01 o
   0   2   7      811.74     1112.47     18.12 o
   1   2   7     1074.69     1324.01     12.75 o
   2   2   7     2469.99     3133.01    229.84 o
   3   2   7     2346.43     2700.65     81.24 o
   4   2   7      611.29      704.43      7.54 o
   5   2   7       92.16       74.49      4.74 o
   6   2   7        6.85       13.27      5.01 o
   7   2   7       26.58       23.52      5.04 o
   8   2   7        0.62        4.51      6.13 o
   9   2   7        0.70       -2.14      7.27 o
   0   3   7        3.17        9.79     10.17 o
   1   3   7      130.62      188.47      7.47 o
   2   3   7      254.78      117.31     14.06 o
   3   3   7      299.52      215.61      6.27 o
   4   3   7       23.04       54.72      6.51 o
   5   3   7       28.17       18.24      4.69 o
   6   3   7       97.06       82.34      4.85 o
   7   3   7       13.65       19.33      5.63 o
   8   3   7        0.10        1.84      5.77 o
   9   3   7        0.30        2.64      8.07 o
   0   4   7      218.98      229.15     12.36 o
   1   4   7      276.79      410.80     37.11 o
   2   4   7      185.00      294.31      8.07 o
   3   4   7      172.28      165.92      6.17 o
   4   4   7       38.70       34.45      6.02 o
   5   4   7      191.44      200.98      5.95 o
   6   4   7       75.94       56.03      4.73 o
   7   4   7       15.50       14.38      5.01 o
   8   4   7        3.99        3.52      5.90 o
   0   5   7      271.66      159.40     10.93 o
   1   5   7        1.77        7.95      5.89 o
   2   5   7      180.27      243.52     44.85 o
   3   5   7       30.90       29.26      5.35 o
   4   5   7       47.55       34.69      5.30 o
   5   5   7       74.91       81.50      6.01 o
   6   5   7       42.43       54.07      5.38 o
   7   5   7        3.96        2.61      4.99 o
   8   5   7        0.12        0.78      5.28 o
   0   6   7      751.85      884.69     39.14 o
   1   6   7      191.40      220.08     15.78 o
   2   6   7       50.36       60.25      6.11 o
   3   6   7       37.69       34.02      5.29 o
   4   6   7       14.34        7.66      5.72 o
   5   6   7       56.26       37.14      7.17 o
   6   6   7        9.04       12.78      5.55 o
   7   6   7       18.82       16.68      4.74 o
   8   6   7        3.31        4.95      5.76 o
   0   7   7        1.45        1.65      7.24 o
   1   7   7        4.82        8.90      5.19 o
   2   7   7      115.74      108.30      6.82 o
   3   7   7       11.23       24.38      5.04 o
   4   7   7        8.89       16.69      5.41 o
   5   7   7       20.00       16.26      5.30 o
   6   7   7       21.60       16.71      5.63 o
   7   7   7        3.66       -4.14      6.34 o
   8   7   7        1.20        4.62      5.85 o
   0   8   7        7.22        2.82      6.92 o
   1   8   7      144.53      169.81      6.34 o
   2   8   7        7.50        8.94      7.04 o
   3   8   7       56.51       74.76      5.25 o
   4   8   7       61.37       46.55      6.36 o
   5   8   7      123.23      149.52      6.19 o
   6   8   7        2.41        0.47      5.23 o
   7   8   7        2.98        3.40      4.88 o
   0   9   7        6.00        4.31      7.75 o
   1   9   7       12.01       11.30      5.83 o
   2   9   7       15.32       15.74      5.93 o
   3   9   7       36.26       59.63      5.79 o
   4   9   7      122.82       97.28     10.40 o
   5   9   7       20.91       19.66      5.30 o
   6   9   7        3.25        4.83      6.11 o
   7   9   7        6.20        5.75      7.44 o
   0  10   7       14.97       11.06      6.65 o
   1  10   7       32.13       41.23      5.57 o
   2  10   7       12.86        0.96      5.87 o
   3  10   7       23.53       23.84      5.88 o
   4  10   7        7.64       16.04      5.94 o
   5  10   7       11.30        8.96      6.29 o
   6  10   7        4.71        7.87      6.21 o
   7  10   7        0.13        5.68      6.21 o
   0  11   7       33.80       28.32      7.18 o
   1  11   7       19.26       19.52      5.34 o
   2  11   7        4.53        6.90      5.23 o
   3  11   7       11.78        6.25      5.85 o
   4  11   7       20.83       22.82      6.54 o
   5  11   7        5.60        9.89      5.62 o
   6  11   7        2.37        9.82      6.57 o
   0  12   7       20.13       15.09     11.71 o
   1  12   7       28.34       25.04      5.44 o
   2  12   7        2.40        2.48      5.57 o
   3  12   7        1.72        2.33      5.81 o
   4  12   7        0.85        0.01      5.26 o
   5  12   7        6.69       17.41      6.37 o
   0  13   7        0.79       -6.68      8.69 o
   1  13   7        8.35       11.19      6.11 o
   2  13   7        9.08       16.25      7.07 o
   3  13   7       12.73        4.88      5.68 o
   4  13   7        1.38        5.09      5.85 o
   0  14   7        1.94        4.62      8.96 o
   1  14   7        5.08       -2.82      7.35 o
   2  14   7        0.19        3.99      6.07 o
   3  14   7        0.09        8.53      6.04 o
   0  15   7        0.56       16.59     13.29 o
   1  15   7        0.87        1.39      6.37 o
   0   0   8     2668.88     2591.80     30.25 o
   1   0   8     1992.13     1512.88     18.45 o
   2   0   8     2464.84     2391.41    112.94 o
   3   0   8      253.57      221.86      9.88 o
   4   0   8       91.65       61.16      8.57 o
   5   0   8        0.00       12.32      9.66 o
   6   0   8       54.51       82.69     22.36 o
   7   0   8       36.58       32.97      9.20 o
   8   0   8        1.37        2.82      9.68 o
   9   0   8        0.65        2.17      9.09 o
   0   1   8     1754.13     1685.76     19.13 o
   1   1   8       80.27      111.05      6.20 o
   2   1   8      266.52      423.12     25.98 o
   3   1   8      621.82      628.63      8.67 o
   4   1   8       39.90       32.56      4.69 o
   5   1   8       48.72       50.14      5.18 o
   6   1   8      130.14      130.60     11.05 o
   7   1   8       76.30       65.80      6.33 o
   8   1   8        0.30        0.10      6.17 o
   9   1   8        1.54        8.07      6.80 o
   0   2   8       74.20       57.47      8.84 o
   1   2   8      542.34      781.88     12.10 o
   2   2   8      625.63      690.29     11.44 o
   3   2   8      944.97      929.81      8.72 o
   4   2   8      175.29      147.06      5.24 o
   5   2   8       11.11       10.86      4.65 o
   6   2   8        4.53       10.46      5.34 o
   7   2   8       95.07       82.81      6.34 o
   8   2   8       10.09        9.87      6.33 o
   9   2   8        0.83        2.81      6.89 o
   0   3   8     1345.20      950.32    182.61 o
   1   3   8      655.42      661.00      8.77 o
   2   3   8      200.04      143.28      7.67 o
   3   3   8      218.00      366.22     17.43 o
   4   3   8       79.48       87.98      5.13 o
   5   3   8       71.25       79.50      5.02 o
   6   3   8        2.54        2.44      4.70 o
   7   3   8       19.51       13.77      5.23 o
   8   3   8        9.75        7.21      5.98 o
   9   3   8        0.13        0.72      7.09 o
   0   4   8        5.79        9.82     11.83 o
   1   4   8      300.37      558.45     23.87 o
   2   4   8       67.24       79.30      6.00 o
   3   4   8       55.44       69.59      5.64 o
   4   4   8       49.95       37.58      5.25 o
   5   4   8       20.46       21.94      4.64 o
   6   4   8       12.75       10.90      4.47 o
   7   4   8       17.45       21.41      4.75 o
   8   4   8        9.88        9.89      5.90 o
   0   5   8     1053.71      785.16     13.06 o
   1   5   8       70.93       78.70      5.94 o
   2   5   8      372.27      370.39      7.52 o
   3   5   8       38.71       45.32      5.78 o
   4   5   8        8.96       17.69      5.50 o
   5   5   8       60.32       57.01      5.25 o
   6   5   8       11.55       12.81      5.16 o
   7   5   8       13.06       17.00      4.75 o
   8   5   8        2.54        6.34      5.67 o
   0   6   8       77.58       83.81      7.96 o
   1   6   8      296.00      468.98     16.30 o
   2   6   8      153.51      252.85      7.44 o
   3   6   8      112.44      100.78      6.34 o
   4   6   8       16.28       24.48      4.80 o
   5   6   8       22.70       25.36      5.86 o
   6   6   8       24.77       28.98      5.03 o
   7   6   8        2.99        4.48      4.95 o
   8   6   8        3.79        6.04      5.23 o
   0   7   8        2.22       17.78      6.61 o
   1   7   8      189.69      177.13      6.05 o
   2   7   8       51.39       52.15      6.59 o
   3   7   8       15.26       11.96      4.88 o
   4   7   8       57.69       69.81      5.82 o
   5   7   8       81.11       76.02      5.37 o
   6   7   8       12.97       15.16      5.43 o
   7   7   8       15.74        7.79      5.30 o
   8   7   8        3.88        4.60      6.06 o
   0   8   8        6.78        4.71      7.18 o
   1   8   8       63.91       41.06      5.83 o
   2   8   8       90.93       82.61      6.70 o
   3   8   8       49.49       40.66      5.85 o
   4   8   8       17.13       30.04      5.06 o
   5   8   8       40.26       45.44      5.79 o
   6   8   8       12.56       11.98      5.89 o
   7   8   8        6.82        6.19      6.13 o
   0   9   8       24.01       55.85      7.86 o
   1   9   8       18.11       16.92      5.34 o
   2   9   8        5.32        0.29      6.02 o
   3   9   8       48.46       51.74      5.92 o
   4   9   8        4.98        8.26      5.57 o
   5   9   8       18.96       16.77      5.37 o
   6   9   8        2.89       11.01      5.37 o
   7   9   8        1.88        5.40      5.65 o
   0  10   8       17.58       20.76      8.05 o
   1  10   8       40.71       48.05      5.60 o
   2  10   8       26.35       26.56      5.63 o
   3  10   8        4.43        3.91      6.75 o
   4  10   8        1.26        0.83      5.68 o
   5  10   8        0.58       -2.57      5.30 o
   6  10   8        1.01        9.66      6.11 o
   0  11   8       33.05       36.20      6.92 o
   1  11   8       11.22       15.54      5.25 o
   2  11   8       18.54       18.11      5.34 o
   3  11   8        6.53       11.62      6.15 o
   4  11   8        9.59       15.86      6.14 o
   5  11   8        1.96        3.99      5.64 o
   6  11   8        0.58        2.47      5.77 o
   0  12   8        7.78       11.48     10.71 o
   1  12   8        0.69       -4.08      5.24 o
   2  12   8        8.02        6.16      5.80 o
   3  12   8        5.47        9.04      5.67 o
   4  12   8        8.16        6.86      5.91 o
   5  12   8        0.37        1.42      6.25 o
   0  13   8        5.43       15.14      8.77 o
   1  13   8        0.60        7.12      6.54 o
   2  13   8        2.43        1.04      5.31 o
   3  13   8        1.31        3.87      6.11 o
   4  13   8        9.46       14.60      6.73 o
   0  14   8        2.14        9.95     12.08 o
   1  14   8        0.01       -4.05      6.10 o
   2  14   8        1.66        4.02      5.71 o
   3  14   8        0.16        4.53      6.07 o
   0  15   8        0.32        4.41      9.46 o
   1   0   9     1105.15     1187.50     15.84 o
   2   0   9      463.21      443.06     10.71 o
   3   0   9      164.06      395.79     10.45 o
   4   0   9        9.96        5.49      7.95 o
   5   0   9        2.91        0.96      7.94 o
   6   0   9      103.59       71.91     10.68 o
   7   0   9        0.24        6.29      8.78 o
   8   0   9        0.43       -4.35      9.57 o
   9   0   9        0.49       -3.04      9.96 o
   0   1   9     1698.33     2087.38     20.11 o
   1   1   9     1544.43     1413.15     32.48 o
   2   1   9     2828.33     3572.98     63.01 o
   3   1   9      353.13      514.13      7.63 o
   4   1   9       56.73       56.01      5.66 o
   5   1   9      159.05      128.71      5.30 o
   6   1   9       30.75       17.89      5.37 o
   7   1   9       14.58       17.83      5.93 o
   8   1   9        3.00        5.41      6.74 o
   9   1   9        0.88        1.03      6.55 o
   0   2   9     2042.07     2014.11     22.07 o
   1   2   9      187.12      221.10      8.08 o
   2   2   9      731.46     1151.07     28.43 o
   3   2   9      325.88      211.64     15.44 o
   4   2   9      197.48      173.70      5.74 o
   5   2   9       34.58       47.01      4.79 o
   6   2   9      262.97      300.03      6.82 o
   7   2   9       24.06       18.17      5.56 o
   8   2   9        0.15        7.46      7.43 o
   9   2   9        1.84        6.61      7.35 o
   0   3   9      103.06      118.73      9.14 o
   1   3   9       71.89       88.56      6.53 o
   2   3   9      205.60      166.27      7.40 o
   3   3   9       90.17       91.82      5.31 o
   4   3   9      104.43      166.76      5.79 o
   5   3   9      159.34      139.18      5.45 o
   6   3   9      140.89      168.32     13.15 o
   7   3   9       22.51       27.05      5.98 o
   8   3   9        2.03       -1.07      6.45 o
   0   4   9      105.58      140.53     27.73 o
   1   4   9       45.67       74.55      6.22 o
   2   4   9      831.28      589.41     14.23 o
   3   4   9       59.19       68.12      8.81 o
   4   4   9      215.55      167.02      5.57 o
   5   4   9      147.56      119.59      5.96 o
   6   4   9       89.84       87.58      5.55 o
   7   4   9       34.47       28.71      5.27 o
   8   4   9        1.94        2.90      5.68 o
   0   5   9      105.68      116.38      9.11 o
   1   5   9      136.48      141.17      6.43 o
   2   5   9       29.21       38.79      5.59 o
   3   5   9       66.15       79.67      5.97 o
   4   5   9       50.10       45.21      5.43 o
   5   5   9       29.05       51.80      5.01 o
   6   5   9       18.78       22.27      5.54 o
   7   5   9        4.37        8.65      5.17 o
   8   5   9        6.23        7.75      5.55 o
   0   6   9      284.24      402.38     14.01 o
   1   6   9      674.93      585.50     13.80 o
   2   6   9        4.21       10.93      5.65 o
   3   6   9       65.44       69.58      6.68 o
   4   6   9        2.57        4.76      5.54 o
   5   6   9        1.67        1.84      5.77 o
   6   6   9        4.15        7.39      4.54 o
   7   6   9       18.84       18.12      5.55 o
   8   6   9        2.88       10.28      5.76 o
   0   7   9        4.18        4.99      6.44 o
   1   7   9       78.96       84.16      5.87 o
   2   7   9       15.64        6.33      5.58 o
   3   7   9       27.65       25.81      6.14 o
   4   7   9      122.67      143.81      5.61 o
   5   7   9       47.74       31.26      5.75 o
   6   7   9       21.86       25.08      4.71 o
   7   7   9        0.45        6.21      5.10 o
   8   7   9        1.77        5.10      5.24 o
   0   8   9        0.35        9.99      7.55 o
   1   8   9       45.88       56.59      5.34 o
   2   8   9       24.37       29.62      6.61 o
   3   8   9       60.55       41.74      6.38 o
   4   8   9       47.59       30.43      5.44 o
   5   8   9       12.29       17.24      7.13 o
   6   8   9        7.86        7.43      6.54 o
   7   8   9        4.61        7.86      5.59 o
   0   9   9        0.00       16.78      7.38 o
   1   9   9       11.56       15.00      5.49 o
   2   9   9        1.39        0.31      6.35 o
   3   9   9       16.95       14.16      7.01 o
   4   9   9       18.92       13.64      5.52 o
   5   9   9        9.06       15.52      5.21 o
   6   9   9        0.31        0.87      5.68 o
   7   9   9        5.36        3.49      5.70 o
   0  10   9       37.62       32.60      8.62 o
   1  10   9        7.23        3.45      5.96 o
   2  10   9        7.58       12.62      5.70 o
   3  10   9       10.81        7.64      5.54 o
   4  10   9        2.94       10.57      6.10 o
   5  10   9        0.30       -0.07      6.02 o
   6  10   9        1.18        5.42      5.78 o
   0  11   9        6.96        9.89      6.71 o
   1  11   9       44.57       33.58      5.30 o
   2  11   9       17.62       10.90      6.16 o
   3  11   9        4.48        3.73      6.22 o
   4  11   9        2.02        2.23      6.21 o
   5  11   9       10.19        8.07      6.20 o
   6  11   9        0.24       -2.99      6.12 o
   0  12   9        6.02        5.72      7.79 o
   1  12   9        7.77       11.74      5.52 o
   2  12   9        4.36        4.42      5.65 o
   3  12   9        1.45        3.86      5.62 o
   4  12   9        0.37        0.75      6.38 o
   5  12   9        0.16        8.25      6.29 o
   0  13   9        1.49       13.37      8.94 o
   1  13   9        6.00        8.73      6.54 o
   2  13   9        2.73        6.68      5.94 o
   3  13   9        1.74        4.05      5.59 o
   4  13   9        0.38        4.80      6.49 o
   0  14   9        0.22       -6.54     10.30 o
   1  14   9        4.44        3.77      6.55 o
   2  14   9        0.13       12.25      5.80 o
   3  14   9        2.31        3.27      6.07 o
   0   0  10       97.09       78.31     11.38 o
   1   0  10       63.51       26.23      7.37 o
   2   0  10     1186.16     1062.91     31.95 o
   3   0  10      163.76      206.06     39.20 o
   4   0  10       22.54       54.79      9.10 o
   5   0  10       48.93       84.73     10.96 o
   6   0  10       18.29       10.10      8.40 o
   7   0  10        4.60        8.88      9.08 o
   8   0  10        2.61        3.07      8.66 o
   9   0  10        0.23        2.85      9.16 o
   0   1  10      142.52      106.65      9.13 o
   1   1  10     1544.13     1913.40     23.23 o
   2   1  10       45.34       70.81      6.52 o
   3   1  10      189.08      234.05      7.32 o
   4   1  10       38.09       38.84      5.32 o
   5   1  10      240.13      194.57      6.72 o
   6   1  10       24.87       23.65      5.84 o
   7   1  10        5.38        1.80      6.35 o
   8   1  10        4.11       -0.08      6.56 o
   9   1  10        0.36        3.02      6.54 o
   0   2  10      272.46      318.46     10.81 o
   1   2  10      586.64      586.77      8.61 o
   2   2  10      124.51       87.61      6.28 o
   3   2  10      240.95      254.00      6.78 o
   4   2  10       61.96       41.73      5.12 o
   5   2  10        9.50       10.70      5.38 o
   6   2  10       37.62       37.73      5.07 o
   7   2  10       35.55       31.92      6.19 o
   8   2  10        1.42       -0.91      6.83 o
   0   3  10      120.93      125.18     10.26 o
   1   3  10      299.12      209.16      6.90 o
   2   3  10      991.94      973.81     10.58 o
   3   3  10       23.14       46.98      5.24 o
   4   3  10      123.59      102.98      5.08 o
   5   3  10      235.91      180.65      5.50 o
   6   3  10        6.85       10.48      5.39 o
   7   3  10       21.11       23.47      6.08 o
   8   3  10        4.08        4.47      6.03 o
   0   4  10      352.05      526.40     12.75 o
   1   4  10      516.50      604.06      8.96 o
   2   4  10      351.75      431.01     14.38 o
   3   4  10      405.85      432.11      7.99 o
   4   4  10       23.09       21.75      5.64 o
   5   4  10       99.11      123.71      5.22 o
   6   4  10       54.12       59.11      5.03 o
   7   4  10        1.01        6.39      5.89 o
   8   4  10        2.52       -0.55      6.59 o
   0   5  10        0.02        0.63      9.29 o
   1   5  10      290.89      243.84      8.65 o
   2   5  10      113.30       87.96      5.86 o
   3   5  10      191.55      141.56      6.29 o
   4   5  10        5.00        2.02      5.16 o
   5   5  10       74.31       70.31      5.05 o
   6   5  10       15.94       16.51      4.61 o
   7   5  10       27.15       22.51      5.31 o
   8   5  10        6.39        5.17      6.14 o
   0   6  10        3.41       16.42      7.68 o
   1   6  10      128.95      128.15     17.35 o
   2   6  10       40.15       58.76      7.05 o
   3   6  10        2.09        5.20      5.72 o
   4   6  10       16.39       26.64      6.09 o
   5   6  10       12.64       20.64      6.43 o
   6   6  10       25.23       21.93      4.73 o
   7   6  10        0.01        3.56      4.83 o
   8   6  10        4.68        2.26      5.56 o
   0   7  10       17.97       19.46     11.20 o
   1   7  10       35.20       57.51      6.84 o
   2   7  10       13.22        7.83      9.19 o
   3   7  10      198.20      207.23      6.93 o
   4   7  10      104.61       80.27      7.08 o
   5   7  10       11.01       11.62      5.20 o
   6   7  10       39.96       28.83      5.10 o
   7   7  10       16.33       16.23      6.10 o
   0   8  10       21.95        6.78      7.19 o
   1   8  10        5.43        0.52      5.34 o
   2   8  10       20.81       29.17      5.99 o
   3   8  10       40.61       36.79      5.58 o
   4   8  10       75.46       65.77      7.09 o
   5   8  10        8.87       11.42      5.75 o
   6   8  10        0.81       -0.96      5.28 o
   7   8  10       12.44       10.38      5.58 o
   0   9  10       55.68       49.86     13.22 o
   1   9  10        3.10       11.86      5.01 o
   2   9  10       19.17       16.79      5.72 o
   3   9  10        7.47       11.13      6.53 o
   4   9  10       14.87        9.52      5.96 o
   5   9  10        5.03       -0.03      6.25 o
   6   9  10        3.75        2.46      5.71 o
   7   9  10        0.52       -2.70      6.04 o
   0  10  10        0.09        9.40      6.64 o
   1  10  10        0.74        5.94      5.23 o
   2  10  10        4.57        7.60      6.08 o
   3  10  10       18.53       12.73      6.15 o
   4  10  10        5.88        9.21      5.81 o
   5  10  10        1.76       14.84      6.80 o
   6  10  10       10.35        7.30      5.65 o
   0  11  10        1.10        5.05      7.49 o
   1  11  10        2.17        3.91      5.59 o
   2  11  10        0.66       -2.91      5.39 o
   3  11  10        2.43        1.11      6.32 o
   4  11  10        3.97       11.96      6.47 o
   5  11  10        0.43       10.05      7.14 o
   0  12  10        5.66        0.24      7.00 o
   1  12  10        4.98        6.32      5.64 o
   2  12  10        3.13        2.75      5.40 o
   3  12  10        2.43        3.47      5.70 o
   4  12  10        1.28        2.91      6.76 o
   5  12  10        0.34        0.08      7.25 o
   0  13  10        7.93        2.03     12.59 o
   1  13  10        0.26        4.84      5.39 o
   2  13  10        0.28        4.29      5.90 o
   3  13  10        0.79       -1.26      6.82 o
   4  13  10        0.78        4.17      5.69 o
   0  14  10        0.01       -3.03      8.93 o
   1  14  10        0.41        7.73      6.12 o
   2  14  10        0.14       -3.45      6.19 o
   1   0  11        0.42       -0.63      6.54 o
   2   0  11       59.80       35.73      7.57 o
   3   0  11        6.77        6.27      9.35 o
   4   0  11       12.29       21.86     14.30 o
   5   0  11       78.76       75.06      8.55 o
   6   0  11      164.96      172.59     10.36 o
   7   0  11       30.73       37.59      8.87 o
   8   0  11        0.55       -0.17      9.57 o
   0   1  11       86.52       87.17      9.23 o
   1   1  11      541.28      621.28      8.52 o
   2   1  11      665.62      805.36     10.34 o
   3   1  11        9.31        7.83      5.70 o
   4   1  11       13.23       21.47      5.09 o
   5   1  11       19.05       16.31      5.30 o
   6   1  11       58.93       65.30      6.67 o
   7   1  11        3.01        3.48      5.96 o
   8   1  11        3.95        9.36      6.95 o
   0   2  11        1.42        9.83      7.65 o
   1   2  11      117.43      136.20      6.03 o
   2   2  11       83.18       63.49      5.83 o
   3   2  11      751.12      728.60     44.03 o
   4   2  11       34.72       36.79      5.19 o
   5   2  11      136.96      141.86      7.13 o
   6   2  11      111.16      100.27      7.05 o
   7   2  11        4.66        3.53      5.80 o
   8   2  11        0.39        0.31      7.02 o
   0   3  11       55.19       48.89      8.08 o
   1   3  11      236.60      261.58      8.22 o
   2   3  11      134.65      258.29      7.32 o
   3   3  11      115.93      136.56      5.94 o
   4   3  11       70.74      111.62      5.56 o
   5   3  11       25.22       13.44      4.59 o
   6   3  11       10.35        2.98      4.94 o
   7   3  11        9.85       11.36      5.45 o
   8   3  11        2.93        5.81      7.19 o
   0   4  11       37.39       43.64      8.08 o
   1   4  11      243.38      237.36      7.10 o
   2   4  11       39.15       72.47      7.81 o
   3   4  11       48.91       40.74      6.94 o
   4   4  11      370.48      398.09      6.79 o
   5   4  11       37.74       26.01      4.71 o
   6   4  11       16.10       23.92      4.27 o
   7   4  11       21.75       24.09      5.37 o
   8   4  11        1.79       11.33      5.97 o
   0   5  11       95.72       65.10      8.14 o
   1   5  11       40.08       52.41      5.20 o
   2   5  11       73.08       94.73      8.66 o
   3   5  11       55.88       52.91      6.00 o
   4   5  11       35.94       24.27      5.58 o
   5   5  11       22.90       16.23      5.38 o
   6   5  11        5.81       10.77      4.77 o
   7   5  11        0.73        2.36      4.85 o
   8   5  11        0.35        1.33      5.44 o
   0   6  11       97.08       66.68      7.78 o
   1   6  11       88.81       70.73      5.86 o
   2   6  11      337.56      312.55      7.53 o
   3   6  11        9.75        9.97      5.35 o
   4   6  11      118.90       99.78      6.15 o
   5   6  11        9.08       10.39      4.85 o
   6   6  11       12.06       21.87      4.95 o
   7   6  11       30.94       23.83      5.20 o
   8   6  11        1.89        3.22      4.88 o
   0   7  11       83.63       58.53      9.41 o
   1   7  11       54.70       87.63      5.70 o
   2   7  11       71.23       79.62      6.03 o
   3   7  11       47.52       46.69      5.94 o
   4   7  11       74.93       71.99      6.00 o
   5   7  11        5.72        7.83      5.57 o
   6   7  11        2.72        5.82      4.97 o
   7   7  11       14.34        7.48      5.02 o
   0   8  11       23.02       12.25      7.31 o
   1   8  11       70.37       60.30      5.29 o
   2   8  11       37.13       36.29      6.19 o
   3   8  11       56.94       62.71      6.16 o
   4   8  11       19.91       15.78      5.92 o
   5   8  11       11.23       15.66      6.56 o
   6   8  11        1.08        1.22      5.73 o
   7   8  11        8.66        6.85      5.18 o
   0   9  11       87.78       78.98      6.99 o
   1   9  11        2.97       16.64      5.45 o
   2   9  11       12.36       22.07      6.00 o
   3   9  11        6.09       13.99      6.07 o
   4   9  11       37.28       45.19      6.72 o
   5   9  11        7.95       -1.74      6.35 o
   6   9  11        0.99        1.44      6.00 o
   0  10  11       25.48       13.70      7.26 o
   1  10  11       13.93       14.84      5.27 o
   2  10  11        5.29       14.06      6.04 o
   3  10  11        5.39        7.90      6.59 o
   4  10  11        3.66        8.85      5.71 o
   5  10  11        4.48        6.78      5.83 o
   6  10  11        2.20        2.99      6.81 o
   0  11  11        7.18       13.33      7.39 o
   1  11  11       10.09        7.64      5.53 o
   2  11  11        8.31       21.05      5.85 o
   3  11  11        3.64        9.85      6.19 o
   4  11  11        0.66        5.19      6.59 o
   5  11  11        2.93        3.58      6.59 o
   0  12  11        5.25       -0.19      7.43 o
   1  12  11        6.17        2.80      6.29 o
   2  12  11        2.46        8.27      5.71 o
   3  12  11        5.19       14.10      5.41 o
   4  12  11        0.47        0.22      7.20 o
   0  13  11        0.23        7.83     10.12 o
   1  13  11        7.02        9.57      7.10 o
   2  13  11        1.56        4.54      6.17 o
   3  13  11        4.82       -1.27      6.04 o
   0  14  11        0.47       10.11     10.80 o
   1  14  11        1.20        2.20      6.09 o
   2  14  11        0.04        4.13      6.43 o
   0   0  12      202.34      163.66     16.72 o
   1   0  12      143.13      147.62      7.94 o
   2   0  12       18.11       25.92      7.28 o
   3   0  12        9.41       -0.30     10.01 o
   4   0  12        0.55        4.95      9.79 o
   5   0  12      266.18      174.11     10.97 o
   6   0  12        2.74        3.94      8.88 o
   7   0  12        0.16        6.99      8.99 o
   8   0  12        0.08       -6.61      9.79 o
   0   1  12       52.41       97.82      8.10 o
   1   1  12      685.07      877.33      9.27 o
   2   1  12       84.21      146.41      6.83 o
   3   1  12       56.46       27.91      5.79 o
   4   1  12       32.80       20.72      5.80 o
   5   1  12       12.85       18.52      5.62 o
   6   1  12       11.05       12.10      6.22 o
   7   1  12        1.17       -1.86      7.12 o
   8   1  12        4.47        0.89      6.97 o
   0   2  12      176.73      191.45      8.27 o
   1   2  12       47.32       73.29      5.88 o
   2   2  12       81.04      108.29      5.40 o
   3   2  12      152.21      184.71      6.42 o
   4   2  12       33.48       28.53      5.25 o
   5   2  12      478.18      531.42     16.58 o
   6   2  12       58.50       43.90      5.23 o
   7   2  12       11.49        7.53      7.19 o
   8   2  12        0.78        4.60      6.63 o
   0   3  12      342.08      345.20     11.25 o
   1   3  12       58.14       40.94      5.88 o
   2   3  12       94.61      110.54      5.66 o
   3   3  12      119.42      152.78      6.02 o
   4   3  12      169.17      181.36      6.29 o
   5   3  12       37.82       29.52      5.32 o
   6   3  12       71.79       57.93      5.06 o
   7   3  12        9.15        6.54      5.08 o
   8   3  12        2.67        7.69      6.90 o
   0   4  12       14.37        3.49      7.43 o
   1   4  12      189.91      208.19      7.69 o
   2   4  12      144.69      187.39      7.72 o
   3   4  12      216.95      196.57      9.28 o
   4   4  12       58.82       63.69      5.56 o
   5   4  12       35.26       28.86      5.35 o
   6   4  12        7.06        7.41      4.83 o
   7   4  12        3.01        8.31      5.17 o
   8   4  12        4.70        1.89      5.42 o
   0   5  12       77.94       47.57      9.29 o
   1   5  12       60.48       70.03      5.48 o
   2   5  12       56.10       48.39      6.16 o
   3   5  12       79.00       39.98      6.85 o
   4   5  12       47.53       46.02      6.10 o
   5   5  12        3.13        2.89      5.35 o
   6   5  12       28.75       26.35      4.64 o
   7   5  12        0.25        2.95      4.97 o
   8   5  12        2.40        5.87      6.34 o
   0   6  12       79.01      105.90     10.54 o
   1   6  12       83.25       76.29      5.91 o
   2   6  12       20.44       21.54      6.19 o
   3   6  12      136.50      178.30      7.20 o
   4   6  12       22.85       12.57      5.77 o
   5   6  12        0.46        1.84      5.19 o
   6   6  12        3.46        2.67      5.14 o
   7   6  12        5.78        6.57      5.65 o
   0   7  12       12.76       19.11      9.23 o
   1   7  12        9.57       24.16      5.81 o
   2   7  12      110.78      108.59      6.13 o
   3   7  12       10.05       10.97      5.94 o
   4   7  12        0.15        8.08      5.92 o
   5   7  12        5.55        9.01      6.46 o
   6   7  12        1.86        3.68      4.93 o
   7   7  12        0.08        4.91      5.80 o
   0   8  12       30.57       15.91      7.98 o
   1   8  12       36.70       22.36      5.44 o
   2   8  12       10.30       25.14      6.19 o
   3   8  12       33.76       44.99      6.20 o
   4   8  12       24.69       28.35      7.86 o
   5   8  12       18.56       14.81      5.60 o
   6   8  12        0.27        1.95      6.31 o
   7   8  12        3.31        7.21      5.98 o
   0   9  12       15.98        3.21      6.60 o
   1   9  12       15.53       18.46      5.75 o
   2   9  12        7.02       16.87      7.18 o
   3   9  12        0.73        4.41      6.65 o
   4   9  12       19.02       17.23      6.04 o
   5   9  12        0.18        6.46      6.61 o
   6   9  12        5.41        6.67      6.27 o
   0  10  12        0.00        3.74      6.70 o
   1  10  12       37.09       38.58      5.17 o
   2  10  12        6.81        7.89      7.15 o
   3  10  12       12.41       15.14      6.10 o
   4  10  12        5.97        5.12      6.29 o
   5  10  12        0.59        6.35      6.04 o
   6  10  12        1.91        7.32      6.29 o
   0  11  12        1.59       10.17      6.82 o
   1  11  12        8.48        5.83      5.54 o
   2  11  12       10.80       13.74      6.12 o
   3  11  12        2.85        3.38      6.03 o
   4  11  12        4.04        1.75      5.94 o
   5  11  12        0.54        5.12      7.06 o
   0  12  12        0.76        2.25      7.78 o
   1  12  12        0.20        2.38      5.50 o
   2  12  12       14.01       12.46      6.25 o
   3  12  12        2.61        3.52      5.82 o
   4  12  12        0.95       -3.57      6.66 o
   0  13  12        2.21       11.21      8.50 o
   1  13  12        4.61       10.07      5.84 o
   2  13  12        1.72       10.03      6.75 o
   3  13  12        0.60       -4.86      6.02 o
   0  14  12        0.18        2.60      9.33 o
   1  14  12        0.23        7.52      6.59 o
   1   0  13       17.63       12.66      8.64 o
   2   0  13      148.48      149.56     15.20 o
   3   0  13        0.00       24.85      9.76 o
   4   0  13       28.56       57.02      9.98 o
   5   0  13       81.42       47.04     14.57 o
   6   0  13       26.27       30.35     14.54 o
   7   0  13        2.23       -2.02      9.41 o
   8   0  13        0.01        5.35     10.72 o
   0   1  13       66.08       66.24      6.61 o
   1   1  13      383.00      470.93      7.31 o
   2   1  13       28.87        7.91      5.55 o
   3   1  13       44.39       81.58      6.84 o
   4   1  13       34.40       36.87      6.64 o
   5   1  13        6.64        9.35      5.58 o
   6   1  13       17.50       11.85      6.59 o
   7   1  13        2.45        2.70      6.37 o
   8   1  13        2.08        6.60      7.05 o
   0   2  13        4.76        2.20      6.79 o
   1   2  13      106.99      116.43      5.33 o
   2   2  13       18.21       12.50      4.99 o
   3   2  13      112.08       78.51      6.06 o
   4   2  13       32.77       33.39      6.29 o
   5   2  13      121.45      154.08      6.59 o
   6   2  13        7.50        3.90      5.26 o
   7   2  13        4.46        2.75      6.74 o
   8   2  13        0.18       -2.00      7.19 o
   0   3  13      202.06      239.59     10.43 o
   1   3  13       90.72       73.69      5.84 o
   2   3  13       67.81       80.64      5.04 o
   3   3  13       14.40       34.96      6.23 o
   4   3  13      197.18      199.87     24.12 o
   5   3  13       18.62       17.86      6.06 o
   6   3  13       10.58       14.96      5.63 o
   7   3  13        1.48        8.25      6.13 o
   8   3  13        1.68        0.15      6.46 o
   0   4  13      197.32      150.84      9.85 o
   1   4  13      110.19       93.16      5.75 o
   2   4  13       12.31       27.35      5.83 o
   3   4  13       64.19       54.32      5.16 o
   4   4  13       10.01       12.25      5.41 o
   5   4  13        3.69        5.64      5.31 o
   6   4  13        3.06        4.34      5.26 o
   7   4  13        4.29        3.66      5.43 o
   8   4  13        3.01        7.84      5.73 o
   0   5  13       68.65       90.04      9.24 o
   1   5  13       42.10       70.67      6.67 o
   2   5  13      128.05      170.09      6.78 o
   3   5  13       39.15       30.76      5.79 o
   4   5  13       40.50       45.26      5.55 o
   5   5  13        4.98       10.34      5.19 o
   6   5  13       13.20       10.53      4.93 o
   7   5  13        6.68       13.32      5.46 o
   8   5  13        3.87        4.79      6.13 o
   0   6  13      550.77      544.39     24.47 o
   1   6  13      145.55       88.33      5.71 o
   2   6  13        8.35        1.49      6.74 o
   3   6  13       25.38       25.03      6.08 o
   4   6  13       25.49       21.45      6.61 o
   5   6  13        0.69        7.38      5.58 o
   6   6  13       20.13       26.21      6.14 o
   7   6  13       14.40       14.19      5.86 o
   0   7  13       30.10       43.31      8.89 o
   1   7  13       59.26       72.98      6.04 o
   2   7  13       47.32       55.17      5.88 o
   3   7  13        7.20       13.01      5.67 o
   4   7  13       87.85       83.27      6.98 o
   5   7  13        8.11       19.92      5.36 o
   6   7  13        0.62        3.97      5.18 o
   7   7  13       12.23        6.73      5.57 o
   0   8  13       21.91       14.89      6.72 o
   1   8  13        6.64       15.77      5.83 o
   2   8  13       11.07        8.80      6.97 o
   3   8  13       40.75       37.03      6.98 o
   4   8  13       47.35       50.27      6.25 o
   5   8  13       19.68       16.56      6.74 o
   6   8  13        0.69        4.09      5.82 o
   7   8  13        3.23        2.41      6.79 o
   0   9  13       18.93       21.05      7.19 o
   1   9  13        3.43        3.29      5.11 o
   2   9  13        4.45        8.07      6.09 o
   3   9  13       16.77       12.99      5.77 o
   4   9  13       13.19        8.22      6.23 o
   5   9  13        2.36        0.63      6.13 o
   6   9  13        0.29        1.05      6.43 o
   0  10  13       32.03       45.74      7.27 o
   1  10  13        3.30        1.75      5.92 o
   2  10  13       11.97        9.94      6.23 o
   3  10  13       10.59       16.64      6.49 o
   4  10  13        0.63        3.36      6.43 o
   5  10  13        4.75       -1.15      6.04 o
   6  10  13        0.91       -1.67      8.19 o
   0  11  13       24.87       26.83      7.50 o
   1  11  13        5.75       11.05      5.84 o
   2  11  13        2.03        1.96      5.66 o
   3  11  13       13.97       13.02      6.33 o
   4  11  13        3.59        6.71      6.62 o
   5  11  13        0.54        2.72      6.70 o
   0  12  13       16.36        8.30      6.92 o
   1  12  13       21.32       20.35      5.84 o
   2  12  13        7.96        6.78      6.22 o
   3  12  13        2.80       -3.27      5.92 o
   4  12  13        0.38        3.28      6.77 o
   0  13  13        0.84       -7.35      6.91 o
   1  13  13        1.04        9.63      5.73 o
   2  13  13        7.53        2.59      6.51 o
   3  13  13        0.18       -0.01      6.58 o
   0   0  14     2001.52     2326.00     32.99 o
   1   0  14       22.72       39.59      7.73 o
   2   0  14      163.93      197.53     12.04 o
   3   0  14        3.69       -1.62     14.16 o
   4   0  14        1.09       10.89      9.73 o
   5   0  14       63.85       71.09     10.64 o
   6   0  14        3.12       13.94      9.98 o
   7   0  14        0.19       -1.90     10.56 o
   8   0  14        0.37      -12.65     16.91 o
   0   1  14       12.68       14.92      6.28 o
   1   1  14       48.49       39.62      4.45 o
   2   1  14      151.07      161.47     10.32 o
   3   1  14       17.22       22.14      5.82 o
   4   1  14       21.71       15.11      6.54 o
   5   1  14       62.90       62.30      8.60 o
   6   1  14        7.17       10.48      8.45 o
   7   1  14        5.94        6.00      8.97 o
   8   1  14        1.07        7.75      8.50 o
   0   2  14        1.36        4.55      8.04 o
   1   2  14        1.92        1.86      4.47 o
   2   2  14        0.81       15.02      4.64 o
   3   2  14        1.54        7.13      5.72 o
   4   2  14       48.69       22.67      5.96 o
   5   2  14       15.57       27.38      6.02 o
   6   2  14       19.62       16.54      6.91 o
   7   2  14        2.19       -1.69      6.60 o
   8   2  14        2.08        7.88      8.12 o
   0   3  14      180.52      201.39      8.46 o
   1   3  14       50.98       53.43      6.95 o
   2   3  14        4.42        1.40      4.78 o
   3   3  14        1.94        4.63      5.09 o
   4   3  14       57.57       47.34      6.03 o
   5   3  14       21.74       17.58      5.70 o
   6   3  14       57.68       48.42      6.10 o
   7   3  14        1.94        1.66      5.63 o
   8   3  14        0.02        2.47      7.93 o
   0   4  14        2.38        6.65      8.05 o
   1   4  14       96.91      102.06      6.23 o
   2   4  14       11.31       12.71      4.53 o
   3   4  14       88.93       68.96      6.07 o
   4   4  14      202.22      194.42      7.03 o
   5   4  14       56.76       48.48      7.02 o
   6   4  14       14.30       14.17      5.61 o
   7   4  14        5.78        3.15      6.17 o
   8   4  14        0.88        3.93      7.49 o
   0   5  14        1.81       12.07      7.35 o
   1   5  14       52.56       42.60      5.52 o
   2   5  14        0.55        2.48      6.26 o
   3   5  14        5.16        3.17      5.79 o
   4   5  14        6.85        5.37      5.43 o
   5   5  14       21.13       19.90      6.76 o
   6   5  14        0.13        2.38      5.18 o
   7   5  14        0.62       -0.18      6.34 o
   0   6  14       40.28       58.58      7.90 o
   1   6  14       64.04       55.40      5.78 o
   2   6  14       46.60       50.54      5.73 o
   3   6  14       17.96       26.94      5.96 o
   4   6  14       36.12       65.61      5.76 o
   5   6  14        0.09        1.27      5.03 o
   6   6  14       13.69       15.11      5.72 o
   7   6  14        1.45        3.28      5.77 o
   0   7  14       64.91       63.20      9.44 o
   1   7  14       27.18       28.46      5.37 o
   2   7  14       96.11       85.75      9.62 o
   3   7  14       92.06       63.30      6.47 o
   4   7  14       22.91       24.39      6.03 o
   5   7  14        7.02        7.14      5.32 o
   6   7  14        3.25        7.18      5.59 o
   7   7  14        0.97        0.08      5.60 o
   0   8  14        0.56        1.64      6.60 o
   1   8  14       31.07       41.43      5.73 o
   2   8  14       22.19       20.02      6.44 o
   3   8  14       31.48       48.01      7.35 o
   4   8  14       16.08       12.44      6.68 o
   5   8  14        2.48        5.17      6.54 o
   6   8  14        2.12        2.87      5.70 o
   0   9  14       11.44       13.91      6.78 o
   1   9  14        5.60       11.45      5.82 o
   2   9  14        2.51        5.63      6.67 o
   3   9  14       34.21       37.36      6.38 o
   4   9  14        0.78        6.04      7.33 o
   5   9  14        0.62        0.38      6.25 o
   6   9  14        0.89        5.44      5.86 o
   0  10  14        0.00        2.74      7.00 o
   1  10  14        9.79       12.05      4.96 o
   2  10  14       12.10       10.79      6.24 o
   3  10  14        7.75        9.68      5.88 o
   4  10  14        1.33        4.36      6.92 o
   5  10  14        0.15        7.23      7.69 o
   0  11  14        1.17        5.35      7.86 o
   1  11  14        8.40       10.01      6.44 o
   2  11  14        3.60        6.94      6.00 o
   3  11  14        0.21       -0.55      6.98 o
   4  11  14        2.12        6.95      6.72 o
   5  11  14        0.31        2.31      6.84 o
   0  12  14        0.07       10.51      7.99 o
   1  12  14        4.14        0.49      5.68 o
   2  12  14       11.81        7.54      5.44 o
   3  12  14        3.01        1.47      6.02 o
   4  12  14        0.75       -2.18      6.50 o
   0  13  14        2.73        6.00      9.30 o
   1  13  14        1.03        8.15      6.02 o
   2  13  14        1.54        2.14      6.37 o
   1   0  15       64.74       56.33      9.46 o
   2   0  15       28.38       10.23      9.26 o
   3   0  15        9.91       36.12     14.57 o
   4   0  15        0.05       14.24      9.98 o
   5   0  15       19.42       23.12     10.83 o
   6   0  15        4.67        7.15     10.14 o
   7   0  15        0.17       -2.36     10.69 o
   8   0  15        2.83        2.72     12.37 o
   0   1  15        1.77        8.92      5.81 o
   1   1  15       32.70       29.27      4.84 o
   2   1  15       18.27       25.05      6.62 o
   3   1  15       12.87        7.69      5.79 o
   4   1  15       17.32       17.26      6.42 o
   5   1  15        6.74       14.51      7.69 o
   6   1  15        1.25        0.24      7.35 o
   7   1  15        2.19       -0.95      7.64 o
   8   1  15        1.63        4.27      8.13 o
   0   2  15      250.01      233.76      9.10 o
   1   2  15       90.08       67.31      5.15 o
   2   2  15       31.37       13.84      4.90 o
   3   2  15        5.06        3.36      6.00 o
   4   2  15       40.80       36.07      5.87 o
   5   2  15        6.19       10.35      7.42 o
   6   2  15        0.21       -7.16      6.34 o
   7   2  15        2.87       -1.55      9.83 o
   8   2  15        0.74        3.65      8.45 o
   0   3  15      240.09      228.05     17.52 o
   1   3  15       43.84       37.15      4.59 o
   2   3  15       12.84        5.24      4.61 o
   3   3  15      107.39      137.33      6.42 o
   4   3  15       46.42       39.50      5.85 o
   5   3  15       41.16       44.17      6.33 o
   6   3  15        5.85        6.52      5.82 o
   7   3  15        0.57        5.13      6.49 o
   8   3  15        2.11        7.91      8.76 o
   0   4  15       16.52       23.46      9.02 o
   1   4  15        6.68       10.62      5.63 o
   2   4  15       34.35       29.25      5.38 o
   3   4  15      117.30      143.41      6.01 o
   4   4  15      150.29      154.19      7.43 o
   5   4  15       45.28       34.20      5.63 o
   6   4  15       11.99       16.35      5.99 o
   7   4  15       11.35        9.14      5.92 o
   0   5  15       88.52      113.85     10.64 o
   1   5  15       20.38       16.70      5.61 o
   2   5  15       79.21       50.00      6.09 o
   3   5  15       18.88       25.47      5.29 o
   4   5  15       24.98       12.09      5.49 o
   5   5  15        3.80        7.41      5.38 o
   6   5  15       11.28       15.87      5.49 o
   7   5  15       10.63        7.62      6.51 o
   0   6  15       53.57       62.12      9.07 o
   1   6  15       52.45       43.81      5.84 o
   2   6  15       10.40        6.40      5.87 o
   3   6  15      158.30      157.01      6.98 o
   4   6  15        5.09        7.61      5.78 o
   5   6  15        0.12        0.42      6.48 o
   6   6  15        1.81        6.45      6.25 o
   7   6  15        0.42       -2.70      6.42 o
   0   7  15       44.71       34.34      7.89 o
   1   7  15      114.83      133.63      6.63 o
   2   7  15       71.70       76.83      7.22 o
   3   7  15       48.92       55.56      7.52 o
   4   7  15        3.96        6.27      6.03 o
   5   7  15        3.80        4.13      5.82 o
   6   7  15        7.19        8.90      5.59 o
   7   7  15        2.28        1.76      6.04 o
   0   8  15        4.17       13.42      6.46 o
   1   8  15        4.78        1.64      4.92 o
   2   8  15       97.21       85.39      6.51 o
   3   8  15        5.11       13.75      6.19 o
   4   8  15        6.65        7.89      6.29 o
   5   8  15        2.96        2.99      5.56 o
   6   8  15        0.81        2.52      5.79 o
   0   9  15        7.03       14.41      7.13 o
   1   9  15       26.03       24.16      5.59 o
   2   9  15        4.35        5.04      6.72 o
   3   9  15        4.69        7.83      6.56 o
   4   9  15        4.22       13.06      6.05 o
   5   9  15        0.30       -5.72      7.22 o
   6   9  15        0.58        1.81      5.96 o
   0  10  15        0.06        4.69      8.33 o
   1  10  15       26.81       23.81      5.72 o
   2  10  15       38.51       30.29      6.24 o
   3  10  15        1.26       10.23      6.06 o
   4  10  15        3.11        8.92      7.13 o
   5  10  15        0.22       11.69      6.46 o
   0  11  15        7.17        1.49      7.67 o
   1  11  15        2.12        3.75      5.71 o
   2  11  15        2.83       10.32      6.22 o
   3  11  15        6.97        2.82      7.80 o
   4  11  15        1.45       -0.77      7.91 o
   0  12  15        1.99        2.43      7.87 o
   1  12  15       11.49        5.36      6.34 o
   2  12  15        3.21       -3.22      5.77 o
   3  12  15        3.73       11.87      6.79 o
   0  13  15        2.12       11.50      7.41 o
   1  13  15        6.13       -2.94      6.53 o
   0   0  16      149.47      142.02     12.98 o
   1   0  16      158.66      185.55     10.51 o
   2   0  16       16.27       17.13     13.97 o
   3   0  16       13.00       26.17     10.36 o
   4   0  16        9.33        7.04     10.42 o
   5   0  16        2.37       12.51     10.67 o
   6   0  16        5.28        5.66     15.26 o
   7   0  16        0.09       21.97     15.97 o
   8   0  16        1.63       -1.76     17.40 o
   0   1  16      326.78      376.50     10.24 o
   1   1  16       88.95      103.90      5.90 o
   2   1  16       64.29       43.25      5.49 o
   3   1  16       18.72       54.08      7.75 o
   4   1  16       14.16        5.54      8.24 o
   5   1  16       12.08       18.51      7.55 o
   6   1  16        0.06       11.27      7.52 o
   7   1  16        1.68        1.35     20.83 o
   8   1  16        2.11        0.08      8.82 o
   0   2  16       68.00       57.05      7.83 o
   1   2  16       43.95       48.78      4.89 o
   2   2  16       28.09       22.82      4.68 o
   3   2  16       10.28       12.71      8.53 o
   4   2  16       24.53       45.86      6.09 o
   5   2  16       35.60       27.88      6.89 o
   6   2  16       33.16       33.58      9.21 o
   7   2  16        0.84        7.82      8.03 o
   0   3  16       31.18       31.20      7.65 o
   1   3  16       49.97       57.13      4.77 o
   2   3  16        7.63        8.94      5.35 o
   3   3  16       28.92       16.37      5.61 o
   4   3  16       54.97       71.63      7.06 o
   5   3  16       10.73       10.57      6.75 o
   6   3  16        6.09        3.04      6.50 o
   7   3  16        1.54        2.98      8.18 o
   0   4  16       43.94       54.04      9.31 o
   1   4  16       21.11       25.61      4.71 o
   2   4  16       53.64       53.94      4.74 o
   3   4  16       10.34       14.38      5.24 o
   4   4  16        8.72       13.99      5.84 o
   5   4  16        2.42       10.47      5.97 o
   6   4  16        2.44        4.73      5.77 o
   7   4  16        3.16        1.88      6.14 o
   0   5  16        1.10        9.99      8.82 o
   1   5  16       40.90       37.93      5.78 o
   2   5  16      159.24      150.65      6.34 o
   3   5  16       17.66       11.91      5.65 o
   4   5  16        4.76       11.86      5.85 o
   5   5  16       10.56       10.33      5.77 o
   6   5  16       14.33       13.94      5.66 o
   7   5  16        4.94        5.15      6.57 o
   0   6  16      243.86      269.39      9.77 o
   1   6  16       36.83       38.89      5.73 o
   2   6  16       40.38       47.70      6.48 o
   3   6  16       11.51       13.10      7.22 o
   4   6  16       16.63       22.60      5.61 o
   5   6  16        0.89        5.65      6.09 o
   6   6  16        0.21        1.08      5.91 o
   7   6  16        0.01        2.96      5.94 o
   0   7  16      202.02      164.00     10.52 o
   1   7  16      100.38       97.56      5.73 o
   2   7  16        1.58        4.54      6.11 o
   3   7  16        4.61        1.79      6.08 o
   4   7  16        2.56        1.31      5.70 o
   5   7  16        1.62        3.66      5.49 o
   6   7  16        0.64        1.35      5.60 o
   0   8  16        7.02       12.89      8.14 o
   1   8  16       43.88       50.75      5.63 o
   2   8  16       12.88       19.70      5.96 o
   3   8  16       13.56       21.54      6.76 o
   4   8  16        2.40        3.04      6.25 o
   5   8  16        0.12        3.15      6.33 o
   6   8  16        0.38       -1.55      5.93 o
   0   9  16        7.30        3.83      7.61 o
   1   9  16       32.42       34.07      6.75 o
   2   9  16        5.08       15.36      7.55 o
   3   9  16        1.97        0.09      6.28 o
   4   9  16        1.91        4.02      6.50 o
   5   9  16        0.59        4.55      6.73 o
   0  10  16        5.16        1.50      6.99 o
   1  10  16        9.02       12.59      5.26 o
   2  10  16       21.00       23.00      6.33 o
   3  10  16       12.61       11.59      8.58 o
   4  10  16        2.64        8.77      6.69 o
   5  10  16        1.15        5.75      6.52 o
   0  11  16        1.41        2.17      6.83 o
   1  11  16        1.56        2.93      5.93 o
   2  11  16        8.06       10.96      5.94 o
   3  11  16        1.04       -2.37      6.63 o
   4  11  16        0.03        3.63      6.80 o
   0  12  16        5.20       -1.20      8.05 o
   1  12  16        3.04        3.59      5.62 o
   2  12  16       10.86        9.49      6.54 o
   3  12  16        2.10        5.83      6.82 o
   0  13  16        1.30        1.49      7.58 o
   1   0  17       53.84       33.31     10.72 o
   2   0  17      112.38      114.81     11.35 o
   3   0  17        9.20       -3.00     10.09 o
   4   0  17       23.65       19.24     10.34 o
   5   0  17       20.04       18.72     10.56 o
   6   0  17        0.30        4.89     10.69 o
   7   0  17        2.64        2.83     11.68 o
   0   1  17      106.15      103.18      8.33 o
   1   1  17      182.34      211.57      6.25 o
   2   1  17       18.29       34.69      6.00 o
   3   1  17       20.13       14.51      6.09 o
   4   1  17       12.66       10.66      8.66 o
   5   1  17       11.09       19.97      7.49 o
   6   1  17        2.79        6.32     11.64 o
   7   1  17        0.50       15.03      8.36 o
   0   2  17      110.15      113.34      7.67 o
   1   2  17      137.33      140.49      5.19 o
   2   2  17       57.15       49.97      5.03 o
   3   2  17        9.43       16.30      6.00 o
   4   2  17       92.03       82.78      6.65 o
   5   2  17        2.52        7.45      6.29 o
   6   2  17        0.09        5.99      7.77 o
   7   2  17        1.52       -1.12     13.22 o
   0   3  17      314.89      321.35      8.99 o
   1   3  17       94.97       61.56      4.84 o
   2   3  17       50.51       42.35      5.00 o
   3   3  17       37.11       30.11      6.65 o
   4   3  17       15.30       23.13      7.64 o
   5   3  17        5.47       10.22      7.60 o
   6   3  17        5.95        1.58      6.60 o
   7   3  17        0.48        1.03     12.76 o
   0   4  17        0.24       -0.04      6.81 o
   1   4  17        5.10        8.96      4.84 o
   2   4  17        3.17        2.49      4.43 o
   3   4  17        0.44        9.10      5.28 o
   4   4  17        2.43       10.12      6.45 o
   5   4  17        5.17        5.19      6.83 o
   6   4  17        1.74        9.25      7.30 o
   7   4  17        3.59        4.12      6.86 o
   0   5  17      257.87      313.62     11.48 o
   1   5  17      221.31      206.01      6.69 o
   2   5  17        7.42        7.77      5.12 o
   3   5  17       57.95       65.06      5.66 o
   4   5  17       11.53       13.85      6.08 o
   5   5  17        0.83        2.30      6.10 o
   6   5  17       10.58        4.71      6.36 o
   7   5  17        1.01        5.55      7.36 o
   0   6  17       28.12       23.15      8.36 o
   1   6  17       99.43       83.01      6.06 o
   2   6  17      119.44      132.24      6.47 o
   3   6  17       13.59       11.84      5.18 o
   4   6  17       10.52        4.64      5.34 o
   5   6  17        9.28       11.40      6.30 o
   6   6  17        3.37        0.96      5.71 o
   0   7  17      200.02      196.32      9.54 o
   1   7  17       39.52       40.67      5.22 o
   2   7  17       19.12       22.28      6.20 o
   3   7  17        8.49       14.45      6.13 o
   4   7  17        2.63        2.66      6.50 o
   5   7  17        1.57        3.37      6.41 o
   6   7  17        1.57        1.84      5.98 o
   0   8  17       24.85       28.83      6.78 o
   1   8  17       29.98       36.67      5.96 o
   2   8  17        2.20        6.42      6.53 o
   3   8  17        5.98        1.22      6.60 o
   4   8  17        3.01       -2.33      7.04 o
   5   8  17        0.98        5.30      6.57 o
   6   8  17        1.70        3.11      6.45 o
   0   9  17       72.25       66.85      6.95 o
   1   9  17        3.20        5.62      5.48 o
   2   9  17        8.90       11.26      6.50 o
   3   9  17        6.82        3.08      7.61 o
   4   9  17        0.21        2.54      6.90 o
   5   9  17        4.45        6.91      5.97 o
   0  10  17       12.77       14.70      8.52 o
   1  10  17       24.53       11.52      5.00 o
   2  10  17        0.76        1.38      6.31 o
   3  10  17        0.46        3.74      7.46 o
   4  10  17        0.92        4.74      6.85 o
   0  11  17        6.72        8.19      7.21 o
   1  11  17        9.23        8.67      5.88 o
   2  11  17        2.28        5.96      6.56 o
   3  11  17        5.10        5.93      6.86 o
   0  12  17        3.33       14.18      7.50 o
   1  12  17        9.47        4.21      6.43 o
   2  12  17        4.40        2.96      5.83 o
   0   0  18       10.12       12.48     10.69 o
   1   0  18       49.50       66.27      8.42 o
   2   0  18       13.88        5.60      9.06 o
   3   0  18        1.29        3.30      9.90 o
   4   0  18        1.20       10.50     10.78 o
   5   0  18        3.34       -1.35     11.22 o
   6   0  18        3.66       -0.52     11.33 o
   7   0  18        4.47       -3.66     11.99 o
   0   1  18       77.28       70.63      8.34 o
   1   1  18      111.99       99.18      5.62 o
   2   1  18        6.58        7.76      5.63 o
   3   1  18        1.32        3.48      7.03 o
   4   1  18        2.81       -6.21      8.65 o
   5   1  18       12.18       14.75      8.96 o
   6   1  18        1.34        2.60      9.07 o
   7   1  18        1.09        1.94      8.42 o
   0   2  18       20.42       13.25      6.66 o
   1   2  18       14.70       17.36      4.51 o
   2   2  18        5.66        2.48      5.49 o
   3   2  18       18.30       14.30      5.96 o
   4   2  18        0.48        3.60      6.75 o
   5   2  18        0.13        0.92      6.28 o
   6   2  18        2.05        6.35      8.59 o
   7   2  18        1.18        2.81      8.49 o
   0   3  18      251.84      282.48     11.95 o
   1   3  18       48.87       65.41      4.79 o
   2   3  18       67.54       71.46      5.39 o
   3   3  18        1.01        1.60      5.56 o
   4   3  18       24.67       27.36      6.70 o
   5   3  18       38.12       29.97      6.50 o
   6   3  18       14.63        0.97      6.68 o
   7   3  18        5.55        1.76      8.54 o
   0   4  18       59.69       42.36      6.53 o
   1   4  18       56.18       64.84      5.16 o
   2   4  18       30.98       46.93      4.88 o
   3   4  18       12.68       15.24      5.96 o
   4   4  18       36.29       23.11      6.53 o
   5   4  18        8.61        3.33      6.73 o
   6   4  18        8.62        8.30      7.32 o
   7   4  18        1.29        5.42      7.09 o
   0   5  18      725.03      716.35     28.03 o
   1   5  18        9.46       11.57      5.50 o
   2   5  18       24.32       29.96      4.62 o
   3   5  18       20.43       25.46      5.36 o
   4   5  18        4.04        8.11      5.82 o
   5   5  18        1.13        2.60      6.73 o
   6   5  18        4.71        1.69      6.29 o
   0   6  18       33.50       34.41      9.37 o
   1   6  18      106.20      108.61      6.61 o
   2   6  18       32.54       29.02      4.53 o
   3   6  18       15.71        9.76      5.18 o
   4   6  18       12.08       11.65      6.20 o
   5   6  18        2.44       -5.04      6.46 o
   6   6  18        2.46        2.03      6.20 o
   0   7  18        0.00       -4.91      8.32 o
   1   7  18       59.10       45.96      5.85 o
   2   7  18        1.84       -0.45      5.88 o
   3   7  18       13.43       22.91      5.59 o
   4   7  18        2.82       12.56      6.38 o
   5   7  18        0.70       -0.76      5.90 o
   6   7  18        0.71        4.73      7.07 o
   0   8  18       31.99       33.69      7.17 o
   1   8  18       13.54       17.37      6.36 o
   2   8  18        3.04        4.54      6.08 o
   3   8  18       15.16       15.27      6.33 o
   4   8  18        2.15       10.30      6.08 o
   5   8  18        0.60        1.02      6.22 o
   0   9  18        0.03       10.89      8.50 o
   1   9  18       10.47        5.20      5.53 o
   2   9  18       10.81       10.83      6.39 o
   3   9  18        3.17        4.84      6.87 o
   4   9  18        0.13       -0.89      7.24 o
   5   9  18        3.66       -0.25      5.89 o
   0  10  18        6.90        1.95      7.17 o
   1  10  18        2.21        7.79      5.24 o
   2  10  18        0.74        1.49      7.17 o
   3  10  18        0.43       -0.11      6.58 o
   4  10  18        7.38        7.32      7.46 o
   0  11  18       18.16       16.00      7.83 o
   1  11  18        3.40        8.22      5.59 o
   2  11  18        3.04        5.09      6.94 o
   3  11  18        0.84        1.00      7.34 o
   0  12  18        0.43        1.76      8.07 o
   1  12  18        2.96        2.58      5.79 o
   1   0  19      110.90       82.62      9.58 o
   2   0  19       11.40        8.48      9.63 o
   3   0  19       51.91       74.56     15.45 o
   4   0  19        8.61       15.53     11.08 o
   5   0  19       17.46       15.01     11.02 o
   6   0  19        0.02        6.65     11.52 o
   7   0  19        0.98       -9.07     17.62 o
   0   1  19       40.50       44.12      9.07 o
   1   1  19      309.72      325.44      8.44 o
   2   1  19       31.28       23.83      6.80 o
   3   1  19        0.34        2.89      7.13 o
   4   1  19        1.93       11.26     16.18 o
   5   1  19       20.62       21.75      8.89 o
   6   1  19        1.51        2.96      8.25 o
   7   1  19        0.44        2.48     10.02 o
   0   2  19        4.15        0.79      6.98 o
   1   2  19       15.07       20.24      5.22 o
   2   2  19       18.97       30.61      5.33 o
   3   2  19        6.39        3.27      5.79 o
   4   2  19        4.03        7.29      7.39 o
   5   2  19        1.24       -3.05      7.97 o
   6   2  19        0.14       -0.82      9.37 o
   7   2  19        1.10       13.53      8.94 o
   0   3  19       10.10       11.07      6.26 o
   1   3  19      203.90      201.34      8.31 o
   2   3  19       60.98       64.44      5.09 o
   3   3  19       10.17        9.57      6.99 o
   4   3  19       36.76       25.91      7.11 o
   5   3  19        0.20       12.48      6.63 o
   6   3  19        4.63        5.68      6.91 o
   7   3  19        2.18       -4.78      8.94 o
   0   4  19        5.48        6.87      6.63 o
   1   4  19       22.45       21.14      4.94 o
   2   4  19       55.01       48.59      4.65 o
   3   4  19       48.52       37.38      5.99 o
   4   4  19       12.82       14.17      6.75 o
   5   4  19        5.97       14.38      7.53 o
   6   4  19        1.84        1.94      7.04 o
   0   5  19       75.85       90.03      8.42 o
   1   5  19       48.55       53.43      5.47 o
   2   5  19       24.93       23.30      4.88 o
   3   5  19        9.74        3.38      5.12 o
   4   5  19        0.71        2.07      6.32 o
   5   5  19        6.68       12.08      6.25 o
   6   5  19        3.92        7.36      7.18 o
   0   6  19      266.97      208.99      9.39 o
   1   6  19       17.28       17.80      6.48 o
   2   6  19       46.79       40.75      5.38 o
   3   6  19        3.91        3.82      5.31 o
   4   6  19        4.98        7.20      5.50 o
   5   6  19        1.28        5.91      8.35 o
   6   6  19        1.90       -0.13      6.87 o
   0   7  19       40.09       40.38      8.59 o
   1   7  19        8.35        3.58      5.50 o
   2   7  19       60.42       53.84      6.63 o
   3   7  19        2.30        8.07      5.16 o
   4   7  19        8.40        6.43      5.81 o
   5   7  19        0.80        5.26      6.09 o
   0   8  19       67.06       56.43      8.06 o
   1   8  19        0.07       -0.02      5.74 o
   2   8  19        3.47       12.62      6.58 o
   3   8  19        9.92        7.29      5.84 o
   4   8  19        2.20        3.78      6.12 o
   5   8  19        1.24       -1.31      6.36 o
   0   9  19        5.58        6.37      8.33 o
   1   9  19       17.13       19.83      5.79 o
   2   9  19        9.14        6.96      6.48 o
   3   9  19        4.01        6.70      7.05 o
   4   9  19        1.11        1.51      5.85 o
   0  10  19        3.90       14.34      7.16 o
   1  10  19        2.55        1.59      5.80 o
   2  10  19        0.82        3.99      7.26 o
   3  10  19        0.67       -2.10      6.83 o
   0  11  19        0.85        8.64      8.36 o
   1  11  19        2.36       13.30      5.77 o
   2  11  19        5.77        8.52      7.51 o
   0   0  20      119.98      145.54     16.85 o
   1   0  20       18.20       29.72     10.79 o
   2   0  20        3.06        0.13     10.19 o
   3   0  20       67.27       63.12     10.56 o
   4   0  20        3.77       18.72     14.93 o
   5   0  20        0.13       -2.80     11.02 o
   6   0  20        4.44       15.97     12.01 o
   0   1  20        0.11        0.16      8.92 o
   1   1  20       62.46       72.23      6.18 o
   2   1  20       71.12       87.11      8.30 o
   3   1  20        5.76        1.20      7.30 o
   4   1  20       10.62       11.99     10.87 o
   5   1  20        9.41        4.61      9.06 o
   6   1  20        2.33        7.57      8.46 o
   0   2  20      108.14       93.34      7.38 o
   1   2  20       24.70       24.42      5.27 o
   2   2  20       57.05       62.60      5.75 o
   3   2  20        6.17        6.26      5.92 o
   4   2  20        4.25        6.20      6.88 o
   5   2  20       16.24       15.67      8.00 o
   6   2  20        0.55        0.71     10.24 o
   0   3  20      171.29      182.86      7.69 o
   1   3  20       66.33       52.62      5.36 o
   2   3  20       58.14       58.32      5.29 o
   3   3  20        7.99        9.37      6.01 o
   4   3  20        5.20       12.75      8.75 o
   5   3  20        7.58        2.74      7.36 o
   6   3  20        0.28        7.18      9.93 o
   0   4  20        5.18       17.44      7.72 o
   1   4  20       87.70       79.42      6.00 o
   2   4  20      109.72      107.63      5.69 o
   3   4  20       28.05       27.92      6.42 o
   4   4  20        2.64        0.63      7.06 o
   5   4  20        0.14        3.96      7.45 o
   6   4  20        1.30       10.52      8.75 o
   0   5  20        0.80       -2.72      6.64 o
   1   5  20      109.07       88.04      5.55 o
   2   5  20       26.90       19.14      4.56 o
   3   5  20       40.48       35.29      5.80 o
   4   5  20        2.42        8.04      6.83 o
   5   5  20        5.60       16.01      7.30 o
   6   5  20        0.10        2.89      7.37 o
   0   6  20       20.83       29.98      7.17 o
   1   6  20        7.70        9.92      5.13 o
   2   6  20        2.53        5.88      5.49 o
   3   6  20        8.40        6.09      5.51 o
   4   6  20        0.03        3.18      5.89 o
   5   6  20        0.47        4.10      6.60 o
   0   7  20       20.07       25.11      9.78 o
   1   7  20        2.19        1.32      5.77 o
   2   7  20        7.86        1.92      5.95 o
   3   7  20        8.08       13.93      6.33 o
   4   7  20        2.32        5.18      5.64 o
   5   7  20        4.11        7.73      6.62 o
   0   8  20        0.86       -0.67      6.80 o
   1   8  20        2.11        0.14      6.04 o
   2   8  20        1.17        8.35      6.28 o
   3   8  20       10.82        7.53      5.98 o
   4   8  20        6.58        9.89      5.81 o
   0   9  20        0.28        4.43      8.81 o
   1   9  20        7.80       10.12      6.11 o
   2   9  20        7.39        8.25      7.84 o
   3   9  20        0.33        4.35      7.26 o
   4   9  20        5.21        3.38      7.45 o
   0  10  20        2.56       -0.69      7.35 o
   1  10  20        8.70        6.08      5.47 o
   2  10  20        1.40        1.15      6.78 o
   3  10  20        2.55        2.35      9.36 o
   0  11  20        1.03        7.40      9.48 o
   1  11  20        1.65        3.85      5.96 o
   1   0  21       67.06       65.38      8.55 o
   2   0  21       45.11       61.58     13.99 o
   3   0  21        8.29        4.29     10.25 o
   4   0  21        0.78       -2.83     15.48 o
   5   0  21        0.12       -9.57     11.55 o
   6   0  21        0.93       19.57     11.88 o
   0   1  21        1.89        7.17      9.25 o
   1   1  21       20.66       20.28      5.84 o
   2   1  21       52.73       57.38      8.37 o
   3   1  21       12.21        5.83      8.83 o
   4   1  21        7.24        7.86      8.96 o
   5   1  21        1.07       -3.70      8.09 o
   6   1  21        1.10        8.03      9.03 o
   0   2  21        8.51        4.40      7.11 o
   1   2  21       23.97       18.16      5.67 o
   2   2  21       35.96       34.15      5.92 o
   3   2  21       13.19       13.75      6.80 o
   4   2  21       17.33        7.97      7.80 o
   5   2  21        2.37       -5.03      9.79 o
   6   2  21        0.65       15.12      8.86 o
   0   3  21       74.03       61.61      8.21 o
   1   3  21       10.93       15.17      4.55 o
   2   3  21       37.11       31.11      5.47 o
   3   3  21        0.57       -6.19      6.81 o
   4   3  21        1.82        7.50      6.41 o
   5   3  21        0.08        5.49      6.76 o
   6   3  21        2.22       -1.58      9.08 o
   0   4  21       30.50       32.58      9.05 o
   1   4  21       73.30       64.09      4.90 o
   2   4  21        6.20        8.20      4.88 o
   3   4  21       16.57       15.43      5.99 o
   4   4  21        0.23        1.65      6.60 o
   5   4  21        0.59        6.27      8.28 o
   6   4  21        0.88        6.27      7.84 o
   0   5  21      112.90      107.66     10.94 o
   1   5  21       47.41       46.26      5.63 o
   2   5  21       38.49       35.43      5.65 o
   3   5  21       18.88       12.83      5.49 o
   4   5  21        8.52        7.06      6.77 o
   5   5  21        2.23       11.91      7.43 o
   0   6  21        6.55        7.27      8.50 o
   1   6  21       20.83       23.20      5.01 o
   2   6  21        1.13        5.29      5.33 o
   3   6  21       17.26       12.33      5.82 o
   4   6  21        0.86        5.34      6.39 o
   5   6  21        1.18        2.81      7.60 o
   0   7  21       23.86       15.51     12.20 o
   1   7  21        3.95        3.78      5.25 o
   2   7  21        9.44       11.89      5.58 o
   3   7  21        9.54        8.49      6.83 o
   4   7  21        0.16        2.80      6.06 o
   5   7  21        1.54        3.85      8.14 o
   0   8  21        1.42        4.44      7.00 o
   1   8  21        3.70        6.56      5.73 o
   2   8  21        0.72        5.15      5.74 o
   3   8  21        9.16       13.09      6.34 o
   4   8  21        6.58        5.16      5.94 o
   0   9  21        4.91        6.12      9.00 o
   1   9  21        7.83        4.68      5.55 o
   2   9  21        0.66        4.98      6.79 o
   3   9  21        2.49        5.77      6.01 o
   0  10  21        0.12        6.95      7.39 o
   1  10  21        0.87        5.70      5.25 o
   2  10  21        0.16       -4.86      7.33 o
   0   0  22        5.96       12.34     11.44 o
   1   0  22       52.00       43.85     12.62 o
   2   0  22       13.02       14.46     10.56 o
   3   0  22       10.25       20.07     15.31 o
   4   0  22        4.00       10.53     11.13 o
   5   0  22        0.33       12.21     12.23 o
   6   0  22        6.59       20.89     12.95 o
   0   1  22        3.33        5.68      7.95 o
   1   1  22        1.77        3.98      6.82 o
   2   1  22        5.47        4.55      7.16 o
   3   1  22        8.50       10.59      9.15 o
   4   1  22        2.40        3.83      9.32 o
   5   1  22        2.59        7.95      8.26 o
   6   1  22       15.21        2.70     15.01 o
   0   2  22       15.46       24.44      8.32 o
   1   2  22       14.66       13.74      5.86 o
   2   2  22       23.34       14.47      7.23 o
   3   2  22       19.89       17.28      8.08 o
   4   2  22        6.79       10.51      7.93 o
   5   2  22        0.39        4.05      9.54 o
   6   2  22        0.11        4.32     10.42 o
   0   3  22        0.37        5.82      6.89 o
   1   3  22        0.38        3.66      5.08 o
   2   3  22       12.49       14.56      5.87 o
   3   3  22       12.16        7.17      7.91 o
   4   3  22        4.58        6.97      7.32 o
   5   3  22        1.43       -5.70      8.15 o
   6   3  22        2.55       -4.12      9.18 o
   0   4  22       34.83       28.78      8.17 o
   1   4  22       23.56       30.15      6.19 o
   2   4  22       21.53       17.85      5.40 o
   3   4  22        1.28        1.30      6.22 o
   4   4  22        0.55        3.16      7.59 o
   5   4  22        2.39       11.36      7.77 o
   0   5  22       28.07       30.94      7.33 o
   1   5  22       37.81       27.27      5.25 o
   2   5  22       50.32       46.65      5.27 o
   3   5  22        1.74        5.50      6.15 o
   4   5  22        8.40        3.99      6.85 o
   5   5  22        5.22        8.19      8.47 o
   0   6  22       48.86       44.32      9.73 o
   1   6  22       29.81       25.86      5.43 o
   2   6  22       17.35       20.60      4.94 o
   3   6  22        5.09        6.62      6.66 o
   4   6  22        1.78        9.20      8.59 o
   5   6  22        2.65        4.87      8.06 o
   0   7  22        0.10        2.36      7.51 o
   1   7  22        0.61        1.12      5.10 o
   2   7  22        0.32        1.65      5.64 o
   3   7  22        2.36        7.35      5.38 o
   4   7  22        4.19        5.96      7.24 o
   0   8  22        5.86       10.20      7.62 o
   1   8  22        3.32       -2.19      5.33 o
   2   8  22        6.50        4.83      6.59 o
   3   8  22        3.53        4.85      6.18 o
   0   9  22        0.10        4.15      7.37 o
   1   9  22        5.76        6.38      6.41 o
   2   9  22        0.52        6.00      7.69 o
   3   9  22        3.51        3.21      6.14 o
   0  10  22        1.27       10.70      8.58 o
   1  10  22        0.18        1.30      5.97 o
   1   0  23        8.87       17.90     11.41 o
   2   0  23       29.46       30.87     15.37 o
   3   0  23        5.35      -10.17     11.44 o
   4   0  23        2.31       10.61     11.60 o
   5   0  23        0.07       -1.24     11.46 o
   0   1  23        0.25       -1.77      9.00 o
   1   1  23        8.83        6.47      6.18 o
   2   1  23        1.59        7.06      8.25 o
   3   1  23        2.33        4.41      8.07 o
   4   1  23        2.65       -4.25     11.61 o
   5   1  23        1.02       -1.40      8.21 o
   0   2  23        0.00        1.80      9.20 o
   1   2  23        4.59        3.23      6.70 o
   2   2  23        4.20        5.46      7.46 o
   3   2  23        1.28        5.70      7.96 o
   4   2  23        2.84        5.64      7.86 o
   5   2  23        0.38       -1.99      9.77 o
   0   3  23       45.33       36.98      7.44 o
   1   3  23        6.17        7.19      5.40 o
   2   3  23        9.23       11.58      5.97 o
   3   3  23        2.60       -1.12      6.64 o
   4   3  23        0.78       10.55      6.62 o
   5   3  23        1.25        8.92     10.29 o
   0   4  23        1.56       13.15      7.18 o
   1   4  23        0.63        4.79      5.68 o
   2   4  23       16.05       10.17      5.01 o
   3   4  23        7.95       11.01      6.84 o
   4   4  23        2.61        1.47      7.31 o
   5   4  23        0.26        0.45      7.11 o
   0   5  23        6.90        8.28      7.03 o
   1   5  23        1.39        6.50      5.35 o
   2   5  23       13.70        3.58      6.09 o
   3   5  23        1.76        0.38      6.62 o
   4   5  23        1.57        4.25      7.65 o
   5   5  23        3.20        2.57      7.93 o
   0   6  23        2.51        1.89      7.52 o
   1   6  23       16.13       11.32      5.40 o
   2   6  23        2.14        7.49      6.06 o
   3   6  23        1.52        1.38      5.44 o
   4   6  23        1.93       -2.00      6.89 o
   0   7  23        1.14       -2.69      6.88 o
   1   7  23       10.76       10.85      5.49 o
   2   7  23        0.31       -1.31      5.65 o
   3   7  23        1.92        8.41      6.12 o
   4   7  23        0.02        6.68      7.34 o
   0   8  23        4.93       -0.10      7.24 o
   1   8  23        3.99        8.82      5.23 o
   2   8  23        0.19        1.52      5.40 o
   3   8  23        0.29        6.80      6.03 o
   0   9  23        1.87        4.83      8.04 o
   1   9  23        0.90        8.39      6.55 o
   2   9  23        0.62        3.99      6.23 o
   0   0  24       28.00       13.11     11.79 o
   1   0  24        1.76        8.17      9.33 o
   2   0  24       22.04       21.97     11.68 o
   3   0  24        0.03        4.56     11.93 o
   4   0  24        6.07       -6.87     12.48 o
   5   0  24        1.91        5.86     12.73 o
   0   1  24        0.30        7.93     10.12 o
   1   1  24        5.07        6.25      6.07 o
   2   1  24        2.91        5.42      7.68 o
   3   1  24        9.04        8.68      8.23 o
   4   1  24        0.98        2.05      8.29 o
   5   1  24        0.10       -4.51      9.00 o
   0   2  24        1.07       -1.01      9.40 o
   1   2  24        3.41        3.51      6.88 o
   2   2  24        0.68        8.70      7.39 o
   3   2  24        5.94        3.74      9.20 o
   4   2  24        3.55        5.68      8.41 o
   5   2  24        0.03        9.29     12.55 o
   0   3  24        0.47        2.42      9.00 o
   1   3  24       21.87       22.46      6.81 o
   2   3  24        6.07        8.23      6.05 o
   3   3  24       17.38       12.36      6.75 o
   4   3  24        2.84        6.09     10.21 o
   5   3  24        2.80        3.71      8.90 o
   0   4  24       31.80       40.06      8.44 o
   1   4  24       16.66       14.40      5.26 o
   2   4  24       14.04       16.11      5.66 o
   3   4  24        2.62        9.08      7.31 o
   4   4  24        3.74       -2.32      7.16 o
   0   5  24        0.30        4.45      8.24 o
   1   5  24       12.04        8.20      4.84 o
   2   5  24        1.12        2.05      5.42 o
   3   5  24        3.05        2.02      7.24 o
   4   5  24        3.04       -1.42      8.03 o
   0   6  24        3.43       -1.72      7.65 o
   1   6  24        2.09        3.06      5.07 o
   2   6  24        2.40        7.52      5.64 o
   3   6  24        2.97        1.77      6.13 o
   4   6  24        1.23        9.45      7.68 o
   0   7  24        0.18       -2.23      7.76 o
   1   7  24        7.53       10.74      5.06 o
   2   7  24        2.16        4.00      5.61 o
   3   7  24        1.13        3.08      5.91 o
   0   8  24        0.10        2.32      6.30 o
   1   8  24        2.36        5.48      5.62 o
   2   8  24        1.91        4.70      5.84 o
   1   0  25        0.13        2.50      8.32 o
   2   0  25        0.59        9.29     11.66 o
   3   0  25        0.46        0.38     16.77 o
   4   0  25        0.12       -6.43     17.10 o
   0   1  25        5.15        5.84     11.85 o
   1   1  25        4.15        1.62      6.82 o
   2   1  25        0.71       11.17      9.55 o
   3   1  25        5.63       11.11      9.89 o
   4   1  25        0.79       11.61      8.81 o
   0   2  25        2.13        9.23     10.06 o
   1   2  25        1.97        5.56      8.37 o
   2   2  25        1.81        4.47      8.80 o
   3   2  25        7.27        8.52      8.76 o
   4   2  25        1.13       10.46     10.00 o
   0   3  25        0.90        4.69     11.85 o
   1   3  25        6.58        7.50      6.29 o
   2   3  25        1.84        1.03      7.62 o
   3   3  25        6.12       10.09      8.52 o
   4   3  25        2.70        3.87      8.66 o
   0   4  25        6.03        2.60      9.83 o
   1   4  25        0.78        3.59      5.06 o
   2   4  25        0.05        5.08      6.77 o
   3   4  25        0.78        8.15      8.66 o
   4   4  25        0.90       -6.75      7.89 o
   0   5  25        5.73        4.66      7.72 o
   1   5  25        4.28        5.90      5.55 o
   2   5  25        3.22        0.30      6.28 o
   3   5  25        2.96        0.59      7.25 o
   0   6  25        0.01        2.27      8.00 o
   1   6  25        4.31        4.82      5.59 o
   2   6  25        2.90       -0.57      6.25 o
   3   6  25        3.36        3.40      6.80 o
   0   7  25        3.22        3.82      8.17 o
   1   7  25        2.21        7.35      5.84 o
   2   7  25        1.55        3.97      6.47 o
   0   8  25        9.34        8.22      7.34 o
   0   0  26        1.74       -2.06     12.54 o
   1   0  26        0.27        4.68     12.00 o
   2   0  26        0.22       10.61     16.99 o
   3   0  26        4.49       11.99     11.38 o
   4   0  26        1.57       11.35     12.87 o
   0   1  26        0.32        2.15     10.31 o
   1   1  26        3.22        1.80      7.12 o
   2   1  26        8.12        5.89      9.83 o
   3   1  26        3.80       -3.88     10.43 o
   4   1  26        4.48        8.11      8.76 o
   0   2  26       12.16       11.11      8.96 o
   1   2  26        1.72        0.87      7.23 o
   2   2  26        4.25        4.87      8.59 o
   3   2  26        2.17        3.42     10.22 o
   4   2  26        3.74       -4.26     10.28 o
   0   3  26        3.16        1.74      9.82 o
   1   3  26        4.58       -0.14      7.36 o
   2   3  26        1.24        3.85      8.92 o
   3   3  26        3.94        8.58     10.00 o
   0   4  26        0.08        3.80      9.93 o
   1   4  26        3.12        5.87      5.93 o
   2   4  26        7.97       12.80      7.65 o
   3   4  26        1.42        6.63      9.24 o
   0   5  26        3.76        6.35      9.10 o
   1   5  26        8.87        4.87      5.24 o
   2   5  26        1.49        3.58      6.02 o
   3   5  26        2.21        1.95      7.30 o
   0   6  26        1.61        8.52      8.30 o
   1   6  26        2.12        3.74      5.38 o
   2   6  26        2.56        1.07      6.11 o
   0   7  26        0.12        1.29      8.38 o
   1   0  27        0.01       11.61     12.46 o
   2   0  27        1.76        5.64     12.70 o
   3   0  27        2.98       -1.70     17.21 o
   0   1  27        5.73        0.82      9.91 o
   1   1  27        2.68        1.44      6.68 o
   2   1  27        3.42       -0.01      8.47 o
   3   1  27        3.40        7.12      9.13 o
   0   2  27        0.56        4.65     10.81 o
   1   2  27        1.14        4.16      8.07 o
   2   2  27        0.72       -2.00      9.03 o
   3   2  27        1.09       10.23      8.93 o
   0   3  27        3.04        3.98      9.04 o
   1   3  27        0.15        3.27      8.14 o
   2   3  27        0.47       -1.38      8.92 o
   3   3  27        0.14        7.06     10.44 o
   0   4  27        0.35        0.34     12.78 o
   1   4  27        1.70        6.89      6.57 o
   2   4  27        5.49        6.61      7.77 o
   0   5  27        0.53       -2.51      9.37 o
   1   5  27        1.79        7.45      5.84 o
   0   0  28       14.83       11.27     13.69 o
   1   0  28        2.77        1.89     12.97 o
   2   0  28        0.23       -8.66     13.39 o
   0   1  28        1.65        5.85     10.85 o
   1   1  28        2.02        6.64      7.42 o
   2   1  28        0.16       -3.16     10.86 o
   0   2  28        0.24       -6.31     12.77 o
   1   2  28        1.29        2.23      8.56 o
   2   2  28        5.25        3.73     10.84 o
   0   3  28        2.59        4.01     11.45 o
   1   3  28        0.14        3.48      7.80 o
   0   4  28        1.71        1.78     11.55 o
   1   4  28        5.98        9.91      7.92 o
   1   0  29        5.32       -1.71     10.76 o
   0   1  29        0.10        1.43      9.48 o
 
